# Supplementary material for: Substrate recognition mechanism of the endoplasmic reticulum-associated ubiquitin ligase Doa10
Source: Nat Commun. 2024 Mar 11;15:2182. doi: 10.1038/s41467-024-46409-2 (PMC10928120; doi:10.1038/s41467-024-46409-2)
Supplement: Supplementary file 6 — Supplementary Data 1 [file 41467_2024_46409_MOESM6_ESM.txt]

HELIX    1   1 SER A   61  LYS A   63  1                                   3
HELIX    2   2 GLU A   67  SER A   76  1                                  10
HELIX    3   3 PHE A  113  ASP A  161  1                                  49
HELIX    4   4 PHE A  170  ILE A  175  1                                   6
HELIX    5   5 THR A  188  ARG A  225  1                                  38
HELIX    6   6 ASP A  227  ILE A  237  1                                  11
HELIX    7   7 ASN A  464  LEU A  522  1                                  59
HELIX    8   8 ALA A  525  LEU A  535  1                                  11
HELIX    9   9 PRO A  537  THR A  562  1                                  26
HELIX   10  10 ILE A  570  VAL A  595  1                                  26
HELIX   11  11 PRO A  608  LEU A  654  1                                  47
HELIX   12  12 VAL A  663  ILE A  666  1                                   4
HELIX   13  13 PRO A  671  ILE A  700  1                                  30
HELIX   14  14 ILE A  719  ILE A  725  1                                   7
HELIX   15  15 MET A  728  PHE A  757  1                                  30
HELIX   16  16 GLU A  771  TYR A  773  1                                   3
HELIX   17  17 TRP A  781  SER A  799  1                                  19
HELIX   18  18 VAL A  803  LEU A  822  1                                  20
HELIX   19  19 SER A  825  LEU A  829  1                                   5
HELIX   20  20 PRO A  834  ARG A  837  1                                   4
HELIX   21  21 LEU A  845  ILE A  850  1                                   6
HELIX   22  22 ALA A  852  SER A  858  1                                   7
HELIX   23  23 LEU A  869  GLN A  878  1                                  10
HELIX   24  24 ARG A  903  THR A  908  1                                   6
HELIX   25  25 LEU A  925  ALA A  935  1                                  11
HELIX   26  26 PHE A  961  VAL A  994  1                                  34
HELIX   27  27 PHE A  999  LEU A 1006  1                                   8
HELIX   28  28 LYS A 1012  SER A 1024  1                                  13
HELIX   29  29 ILE A 1030  THR A 1051  1                                  22
HELIX   30  30 ILE A 1096  ASP A 1106  1                                  11
HELIX   31  31 MET A 1108  VAL A 1149  1                                  42
HELIX   32  32 GLU A 1167  ARG A 1194  1                                  28
HELIX   33  33 LYS A 1200  PHE A 1233  1                                  34
HELIX   34  34 THR A 1239  ASP A 1244  1                                   6
HELIX   35  35 SER A 1249  GLU A 1258  1                                  10
HELIX   36  36 ARG A 1265  GLU A 1304  1                                  40
SHEET    1   1 1 PHE A  99  THR A 101  0
SHEET    2   2 1 GLY A 838  TYR A 842  0
SHEET    3   3 1 ALA A 884  PRO A 888  0
SHEET    4   4 1 VAL A 891  PRO A 896  0
SHEET    5   5 1 TYR A 952  VAL A 957  0
SHEET    6   6 1 ARG A1310  LEU A1312  0
LINK        ZN    ZN A1501                 ND1 HIS A  66 
LINK        ZN    ZN A1501                 SG  CYS A  42 
LINK        ZN    ZN A1501                 SG  CYS A  69 
LINK        ZN    ZN A1501                 SG  CYS A  39 
LINK        ZN    ZN A1502                 SG  CYS A  58 
LINK        ZN    ZN A1502                 SG  CYS A  56 
LINK        ZN    ZN A1502                 SG  CYS A  93 
LINK        ZN    ZN A1502                 SG  CYS A  90 
CRYST1  291.200  291.200  291.200  90.00  90.00  90.00 P 1
SCALE1      0.003434  0.000000  0.000000        0.00000
SCALE2      0.000000  0.003434  0.000000        0.00000
SCALE3      0.000000  0.000000  0.003434        0.00000
ATOM      1  N   ASN A  30     202.010 152.074 187.812  1.00300.00           N
ATOM      2  CA  ASN A  30     202.118 150.721 187.279  1.00300.00           C
ATOM      3  C   ASN A  30     203.577 150.324 187.079  1.00300.00           C
ATOM      4  O   ASN A  30     204.307 150.963 186.321  1.00300.00           O
ATOM      5  CB  ASN A  30     201.354 150.603 185.958  1.00300.00           C
ATOM      6  CG  ASN A  30     199.860 150.794 186.131  1.00300.00           C
ATOM      7  OD1 ASN A  30     199.284 151.763 185.635  1.00300.00           O
ATOM      8  ND2 ASN A  30     199.223 149.867 186.838  1.00300.00           N
ATOM      9  N   ASP A  31     203.996 149.260 187.767  1.00300.00           N
ATOM     10  CA  ASP A  31     205.369 148.781 187.655  1.00300.00           C
ATOM     11  C   ASP A  31     205.605 147.953 186.400  1.00300.00           C
ATOM     12  O   ASP A  31     206.755 147.591 186.126  1.00300.00           O
ATOM     13  CB  ASP A  31     205.739 147.959 188.892  1.00300.00           C
ATOM     14  CG  ASP A  31     205.915 148.817 190.130  1.00300.00           C
ATOM     15  OD1 ASP A  31     206.298 149.997 189.989  1.00300.00           O
ATOM     16  OD2 ASP A  31     205.670 148.310 191.245  1.00300.00           O
ATOM     17  N   ASP A  32     204.555 147.644 185.635  1.00300.00           N
ATOM     18  CA  ASP A  32     204.704 146.834 184.433  1.00300.00           C
ATOM     19  C   ASP A  32     205.505 147.530 183.341  1.00300.00           C
ATOM     20  O   ASP A  32     205.943 146.861 182.398  1.00300.00           O
ATOM     21  CB  ASP A  32     203.327 146.445 183.890  1.00300.00           C
ATOM     22  CG  ASP A  32     202.597 145.475 184.798  1.00300.00           C
ATOM     23  OD1 ASP A  32     203.159 144.401 185.096  1.00300.00           O
ATOM     24  OD2 ASP A  32     201.461 145.788 185.213  1.00300.00           O
ATOM     25  N   ALA A  33     205.705 148.836 183.437  1.00300.00           N
ATOM     26  CA  ALA A  33     206.468 149.562 182.431  1.00300.00           C
ATOM     27  C   ALA A  33     207.946 149.213 182.536  1.00300.00           C
ATOM     28  O   ALA A  33     208.542 149.419 183.602  1.00300.00           O
ATOM     29  CB  ALA A  33     206.262 151.066 182.595  1.00300.00           C
ATOM     30  N   PRO A  34     208.572 148.688 181.484  1.00300.00           N
ATOM     31  CA  PRO A  34     210.001 148.365 181.562  1.00300.00           C
ATOM     32  C   PRO A  34     210.848 149.624 181.674  1.00300.00           C
ATOM     33  O   PRO A  34     210.449 150.705 181.236  1.00300.00           O
ATOM     34  CB  PRO A  34     210.271 147.619 180.249  1.00300.00           C
ATOM     35  CG  PRO A  34     208.916 147.214 179.738  1.00300.00           C
ATOM     36  CD  PRO A  34     207.990 148.294 180.192  1.00300.00           C
ATOM     37  N   SER A  35     212.027 149.473 182.275  1.00300.00           N
ATOM     38  CA  SER A  35     212.963 150.582 182.405  1.00300.00           C
ATOM     39  C   SER A  35     213.451 151.029 181.033  1.00300.00           C
ATOM     40  O   SER A  35     213.993 150.225 180.267  1.00300.00           O
ATOM     41  CB  SER A  35     214.146 150.187 183.291  1.00300.00           C
ATOM     42  OG  SER A  35     214.793 149.029 182.793  1.00300.00           O
ATOM     43  N   GLY A  36     213.264 152.306 180.715  1.00300.00           N
ATOM     44  CA  GLY A  36     213.640 152.844 179.425  1.00300.00           C
ATOM     45  C   GLY A  36     212.507 153.017 178.435  1.00300.00           C
ATOM     46  O   GLY A  36     212.766 153.412 177.292  1.00300.00           O
ATOM     47  N   ALA A  37     211.268 152.732 178.827  1.00300.00           N
ATOM     48  CA  ALA A  37     210.136 152.925 177.933  1.00300.00           C
ATOM     49  C   ALA A  37     209.913 154.410 177.672  1.00300.00           C
ATOM     50  O   ALA A  37     210.048 155.243 178.572  1.00300.00           O
ATOM     51  CB  ALA A  37     208.875 152.298 178.525  1.00300.00           C
ATOM     52  N   THR A  38     209.570 154.739 176.429  1.00300.00           N
ATOM     53  CA  THR A  38     209.394 156.121 176.010  1.00300.00           C
ATOM     54  C   THR A  38     208.054 156.288 175.308  1.00300.00           C
ATOM     55  O   THR A  38     207.517 155.343 174.723  1.00300.00           O
ATOM     56  CB  THR A  38     210.525 156.577 175.077  1.00300.00           C
ATOM     57  OG1 THR A  38     210.682 155.629 174.014  1.00300.00           O
ATOM     58  CG2 THR A  38     211.834 156.694 175.843  1.00300.00           C
ATOM     59  N   CYS A  39     207.520 157.505 175.379  1.00300.00           N
ATOM     60  CA  CYS A  39     206.273 157.823 174.697  1.00300.00           C
ATOM     61  C   CYS A  39     206.464 157.749 173.188  1.00300.00           C
ATOM     62  O   CYS A  39     207.551 158.021 172.672  1.00300.00           O
ATOM     63  CB  CYS A  39     205.790 159.215 175.104  1.00300.00           C
ATOM     64  SG  CYS A  39     204.332 159.810 174.215  1.00300.00           S
ATOM     65  N   ARG A  40     205.402 157.364 172.477  1.00300.00           N
ATOM     66  CA  ARG A  40     205.488 157.266 171.025  1.00300.00           C
ATOM     67  C   ARG A  40     205.634 158.635 170.374  1.00300.00           C
ATOM     68  O   ARG A  40     206.280 158.760 169.327  1.00300.00           O
ATOM     69  CB  ARG A  40     204.257 156.539 170.479  1.00300.00           C
ATOM     70  CG  ARG A  40     204.264 156.331 168.973  1.00300.00           C
ATOM     71  CD  ARG A  40     202.904 155.874 168.474  1.00300.00           C
ATOM     72  NE  ARG A  40     202.706 156.192 167.065  1.00300.00           N
ATOM     73  CZ  ARG A  40     201.521 156.299 166.480  1.00300.00           C
ATOM     74  NH1 ARG A  40     200.398 156.116 167.155  1.00300.00           N
ATOM     75  NH2 ARG A  40     201.461 156.597 165.185  1.00300.00           N
ATOM     76  N   ILE A  41     205.056 159.673 170.977  1.00300.00           N
ATOM     77  CA  ILE A  41     205.070 161.010 170.392  1.00300.00           C
ATOM     78  C   ILE A  41     206.299 161.785 170.852  1.00300.00           C
ATOM     79  O   ILE A  41     207.142 162.173 170.035  1.00300.00           O
ATOM     80  CB  ILE A  41     203.783 161.779 170.739  1.00300.00           C
ATOM     81  CG1 ILE A  41     202.553 161.010 170.254  1.00300.00           C
ATOM     82  CG2 ILE A  41     203.815 163.175 170.135  1.00300.00           C
ATOM     83  CD1 ILE A  41     201.240 161.620 170.694  1.00300.00           C
ATOM     84  N   CYS A  42     206.410 162.016 172.159  1.00300.00           N
ATOM     85  CA  CYS A  42     207.461 162.867 172.702  1.00300.00           C
ATOM     86  C   CYS A  42     208.786 162.144 172.902  1.00300.00           C
ATOM     87  O   CYS A  42     209.809 162.811 173.095  1.00300.00           O
ATOM     88  CB  CYS A  42     207.016 163.468 174.040  1.00300.00           C
ATOM     89  SG  CYS A  42     207.003 162.292 175.414  1.00300.00           S
ATOM     90  N   ARG A  43     208.793 160.812 172.872  1.00300.00           N
ATOM     91  CA  ARG A  43     209.974 159.982 173.098  1.00300.00           C
ATOM     92  C   ARG A  43     210.595 160.195 174.474  1.00300.00           C
ATOM     93  O   ARG A  43     211.732 159.768 174.708  1.00300.00           O
ATOM     94  CB  ARG A  43     211.033 160.195 172.007  1.00300.00           C
ATOM     95  CG  ARG A  43     210.530 159.925 170.598  1.00300.00           C
ATOM     96  CD  ARG A  43     211.674 159.901 169.597  1.00300.00           C
ATOM     97  NE  ARG A  43     211.215 159.569 168.254  1.00300.00           N
ATOM     98  CZ  ARG A  43     211.962 158.978 167.332  1.00300.00           C
ATOM     99  NH1 ARG A  43     213.217 158.634 167.575  1.00300.00           N
ATOM    100  NH2 ARG A  43     211.438 158.724 166.136  1.00300.00           N
ATOM    101  N   GLY A  44     209.883 160.846 175.391  1.00300.00           N
ATOM    102  CA  GLY A  44     210.405 161.028 176.730  1.00300.00           C
ATOM    103  C   GLY A  44     210.116 159.834 177.620  1.00300.00           C
ATOM    104  O   GLY A  44     209.188 159.059 177.387  1.00300.00           O
ATOM    105  N   GLU A  45     210.927 159.693 178.665  1.00300.00           N
ATOM    106  CA  GLU A  45     210.772 158.584 179.593  1.00300.00           C
ATOM    107  C   GLU A  45     209.616 158.855 180.555  1.00300.00           C
ATOM    108  O   GLU A  45     209.105 159.974 180.665  1.00300.00           O
ATOM    109  CB  GLU A  45     212.075 158.343 180.352  1.00300.00           C
ATOM    110  CG  GLU A  45     213.220 157.861 179.477  1.00300.00           C
ATOM    111  CD  GLU A  45     214.499 157.640 180.259  1.00300.00           C
ATOM    112  OE1 GLU A  45     214.572 158.093 181.420  1.00300.00           O
ATOM    113  OE2 GLU A  45     215.430 157.011 179.713  1.00300.00           O
ATOM    114  N   ALA A  46     209.198 157.807 181.260  1.00300.00           N
ATOM    115  CA  ALA A  46     208.092 157.927 182.200  1.00300.00           C
ATOM    116  C   ALA A  46     208.518 158.729 183.423  1.00300.00           C
ATOM    117  O   ALA A  46     209.607 158.522 183.968  1.00300.00           O
ATOM    118  CB  ALA A  46     207.599 156.544 182.618  1.00300.00           C
ATOM    119  N   THR A  47     207.656 159.646 183.853  1.00300.00           N
ATOM    120  CA  THR A  47     207.909 160.490 185.009  1.00300.00           C
ATOM    121  C   THR A  47     206.762 160.360 186.004  1.00300.00           C
ATOM    122  O   THR A  47     205.676 159.876 185.674  1.00300.00           O
ATOM    123  CB  THR A  47     208.084 161.961 184.606  1.00300.00           C
ATOM    124  OG1 THR A  47     206.940 162.393 183.858  1.00300.00           O
ATOM    125  CG2 THR A  47     209.335 162.138 183.760  1.00300.00           C
ATOM    126  N   GLU A  48     207.024 160.796 187.238  1.00300.00           N
ATOM    127  CA  GLU A  48     205.996 160.746 188.274  1.00300.00           C
ATOM    128  C   GLU A  48     204.811 161.634 187.918  1.00300.00           C
ATOM    129  O   GLU A  48     203.653 161.253 188.130  1.00300.00           O
ATOM    130  CB  GLU A  48     206.589 161.156 189.622  1.00300.00           C
ATOM    131  CG  GLU A  48     207.714 160.255 190.106  1.00300.00           C
ATOM    132  CD  GLU A  48     208.214 160.638 191.485  1.00300.00           C
ATOM    133  OE1 GLU A  48     207.928 161.769 191.930  1.00300.00           O
ATOM    134  OE2 GLU A  48     208.893 159.807 192.124  1.00300.00           O
ATOM    135  N   ASP A  49     205.078 162.824 187.376  1.00300.00           N
ATOM    136  CA  ASP A  49     204.010 163.742 187.002  1.00300.00           C
ATOM    137  C   ASP A  49     203.359 163.384 185.672  1.00300.00           C
ATOM    138  O   ASP A  49     202.332 163.979 185.328  1.00300.00           O
ATOM    139  CB  ASP A  49     204.547 165.173 186.942  1.00300.00           C
ATOM    140  CG  ASP A  49     205.304 165.564 188.196  1.00300.00           C
ATOM    141  OD1 ASP A  49     204.686 165.595 189.281  1.00300.00           O
ATOM    142  OD2 ASP A  49     206.518 165.841 188.097  1.00300.00           O
ATOM    143  N   ASN A  50     203.921 162.437 184.923  1.00300.00           N
ATOM    144  CA  ASN A  50     203.362 162.054 183.633  1.00300.00           C
ATOM    145  C   ASN A  50     203.674 160.592 183.333  1.00300.00           C
ATOM    146  O   ASN A  50     204.698 160.291 182.705  1.00300.00           O
ATOM    147  CB  ASN A  50     203.905 162.957 182.524  1.00300.00           C
ATOM    148  CG  ASN A  50     203.075 162.889 181.258  1.00300.00           C
ATOM    149  OD1 ASN A  50     201.915 162.479 181.284  1.00300.00           O
ATOM    150  ND2 ASN A  50     203.667 163.295 180.141  1.00300.00           N
ATOM    151  N   PRO A  51     202.826 159.662 183.761  1.00300.00           N
ATOM    152  CA  PRO A  51     203.086 158.241 183.501  1.00300.00           C
ATOM    153  C   PRO A  51     202.789 157.873 182.054  1.00300.00           C
ATOM    154  O   PRO A  51     202.268 158.663 181.265  1.00300.00           O
ATOM    155  CB  PRO A  51     202.139 157.527 184.467  1.00300.00           C
ATOM    156  CG  PRO A  51     201.014 158.488 184.654  1.00300.00           C
ATOM    157  CD  PRO A  51     201.624 159.864 184.589  1.00300.00           C
ATOM    158  N   LEU A  52     203.136 156.633 181.714  1.00300.00           N
ATOM    159  CA  LEU A  52     202.943 156.094 180.374  1.00300.00           C
ATOM    160  C   LEU A  52     201.727 155.174 180.371  1.00300.00           C
ATOM    161  O   LEU A  52     201.574 154.338 181.269  1.00300.00           O
ATOM    162  CB  LEU A  52     204.186 155.338 179.906  1.00300.00           C
ATOM    163  CG  LEU A  52     205.387 156.178 179.468  1.00300.00           C
ATOM    164  CD1 LEU A  52     206.596 155.292 179.218  1.00300.00           C
ATOM    165  CD2 LEU A  52     205.046 156.979 178.223  1.00300.00           C
ATOM    166  N   PHE A  53     200.870 155.331 179.367  1.00300.00           N
ATOM    167  CA  PHE A  53     199.666 154.527 179.228  1.00300.00           C
ATOM    168  C   PHE A  53     199.685 153.762 177.910  1.00300.00           C
ATOM    169  O   PHE A  53     200.351 154.156 176.950  1.00300.00           O
ATOM    170  CB  PHE A  53     198.413 155.401 179.298  1.00300.00           C
ATOM    171  CG  PHE A  53     198.211 156.071 180.627  1.00300.00           C
ATOM    172  CD1 PHE A  53     198.790 157.300 180.894  1.00300.00           C
ATOM    173  CD2 PHE A  53     197.439 155.472 181.609  1.00300.00           C
ATOM    174  CE1 PHE A  53     198.604 157.919 182.114  1.00300.00           C
ATOM    175  CE2 PHE A  53     197.250 156.086 182.832  1.00300.00           C
ATOM    176  CZ  PHE A  53     197.834 157.311 183.085  1.00300.00           C
ATOM    177  N   HIS A  54     198.936 152.658 177.873  1.00300.00           N
ATOM    178  CA  HIS A  54     198.814 151.808 176.690  1.00300.00           C
ATOM    179  C   HIS A  54     197.335 151.588 176.379  1.00300.00           C
ATOM    180  O   HIS A  54     196.783 150.512 176.642  1.00300.00           O
ATOM    181  CB  HIS A  54     199.541 150.479 176.891  1.00300.00           C
ATOM    182  CG  HIS A  54     199.178 149.774 178.161  1.00300.00           C
ATOM    183  ND1 HIS A  54     198.256 148.750 178.207  1.00300.00           N
ATOM    184  CD2 HIS A  54     199.612 149.945 179.432  1.00300.00           C
ATOM    185  CE1 HIS A  54     198.138 148.322 179.451  1.00300.00           C
ATOM    186  NE2 HIS A  54     198.950 149.030 180.214  1.00300.00           N
ATOM    187  N   PRO A  55     196.665 152.592 175.810  1.00300.00           N
ATOM    188  CA  PRO A  55     195.223 152.492 175.564  1.00300.00           C
ATOM    189  C   PRO A  55     194.837 151.767 174.284  1.00300.00           C
ATOM    190  O   PRO A  55     193.647 151.722 173.962  1.00300.00           O
ATOM    191  CB  PRO A  55     194.807 153.968 175.492  1.00300.00           C
ATOM    192  CG  PRO A  55     195.986 154.621 174.856  1.00300.00           C
ATOM    193  CD  PRO A  55     197.195 153.914 175.429  1.00300.00           C
ATOM    194  N   CYS A  56     195.789 151.199 173.546  1.00300.00           N
ATOM    195  CA  CYS A  56     195.477 150.560 172.276  1.00300.00           C
ATOM    196  C   CYS A  56     196.241 149.249 172.165  1.00300.00           C
ATOM    197  O   CYS A  56     197.100 148.933 172.993  1.00300.00           O
ATOM    198  CB  CYS A  56     195.803 151.478 171.091  1.00300.00           C
ATOM    199  SG  CYS A  56     197.565 151.683 170.775  1.00300.00           S
ATOM    200  N   LYS A  57     195.912 148.485 171.123  1.00300.00           N
ATOM    201  CA  LYS A  57     196.460 147.145 170.946  1.00300.00           C
ATOM    202  C   LYS A  57     197.717 147.141 170.085  1.00300.00           C
ATOM    203  O   LYS A  57     198.084 146.102 169.526  1.00300.00           O
ATOM    204  CB  LYS A  57     195.406 146.219 170.333  1.00300.00           C
ATOM    205  CG  LYS A  57     194.176 146.017 171.200  1.00300.00           C
ATOM    206  CD  LYS A  57     193.576 144.637 170.987  1.00300.00           C
ATOM    207  CE  LYS A  57     192.463 144.358 171.982  1.00300.00           C
ATOM    208  NZ  LYS A  57     192.265 142.898 172.197  1.00300.00           N
ATOM    209  N   CYS A  58     198.381 148.287 169.964  1.00300.00           N
ATOM    210  CA  CYS A  58     199.644 148.330 169.245  1.00300.00           C
ATOM    211  C   CYS A  58     200.716 147.551 170.004  1.00300.00           C
ATOM    212  O   CYS A  58     200.662 147.391 171.227  1.00300.00           O
ATOM    213  CB  CYS A  58     200.097 149.774 169.023  1.00300.00           C
ATOM    214  SG  CYS A  58     199.261 150.625 167.659  1.00300.00           S
ATOM    215  N   ARG A  59     201.695 147.052 169.256  1.00300.00           N
ATOM    216  CA  ARG A  59     202.780 146.258 169.809  1.00300.00           C
ATOM    217  C   ARG A  59     204.081 147.049 169.776  1.00300.00           C
ATOM    218  O   ARG A  59     204.263 147.948 168.950  1.00300.00           O
ATOM    219  CB  ARG A  59     202.948 144.945 169.038  1.00300.00           C
ATOM    220  CG  ARG A  59     201.786 143.979 169.204  1.00300.00           C
ATOM    221  CD  ARG A  59     202.029 142.681 168.452  1.00300.00           C
ATOM    222  NE  ARG A  59     200.999 141.688 168.732  1.00300.00           N
ATOM    223  CZ  ARG A  59     201.060 140.418 168.356  1.00300.00           C
ATOM    224  NH1 ARG A  59     202.092 139.948 167.674  1.00300.00           N
ATOM    225  NH2 ARG A  59     200.060 139.599 168.670  1.00300.00           N
ATOM    226  N   GLY A  60     204.989 146.702 170.686  1.00300.00           N
ATOM    227  CA  GLY A  60     206.256 147.398 170.759  1.00300.00           C
ATOM    228  C   GLY A  60     206.205 148.598 171.694  1.00300.00           C
ATOM    229  O   GLY A  60     205.238 148.824 172.427  1.00300.00           O
ATOM    230  N   SER A  61     207.288 149.379 171.656  1.00300.00           N
ATOM    231  CA  SER A  61     207.391 150.547 172.525  1.00300.00           C
ATOM    232  C   SER A  61     206.414 151.643 172.119  1.00300.00           C
ATOM    233  O   SER A  61     206.097 152.522 172.930  1.00300.00           O
ATOM    234  CB  SER A  61     208.823 151.083 172.514  1.00300.00           C
ATOM    235  OG  SER A  61     209.302 151.232 171.189  1.00300.00           O
ATOM    236  N   ILE A  62     205.926 151.613 170.877  1.00300.00           N
ATOM    237  CA  ILE A  62     204.999 152.626 170.397  1.00300.00           C
ATOM    238  C   ILE A  62     203.641 152.550 171.078  1.00300.00           C
ATOM    239  O   ILE A  62     202.846 153.489 170.964  1.00300.00           O
ATOM    240  CB  ILE A  62     204.831 152.516 168.866  1.00300.00           C
ATOM    241  CG1 ILE A  62     204.197 151.174 168.493  1.00300.00           C
ATOM    242  CG2 ILE A  62     206.171 152.690 168.168  1.00300.00           C
ATOM    243  CD1 ILE A  62     203.530 151.169 167.135  1.00300.00           C
ATOM    244  N   LYS A  63     203.351 151.455 171.785  1.00300.00           N
ATOM    245  CA  LYS A  63     202.061 151.330 172.455  1.00300.00           C
ATOM    246  C   LYS A  63     201.969 152.233 173.679  1.00300.00           C
ATOM    247  O   LYS A  63     200.863 152.524 174.148  1.00300.00           O
ATOM    248  CB  LYS A  63     201.812 149.875 172.852  1.00300.00           C
ATOM    249  CG  LYS A  63     202.480 149.459 174.153  1.00300.00           C
ATOM    250  CD  LYS A  63     202.076 148.050 174.558  1.00300.00           C
ATOM    251  CE  LYS A  63     202.678 147.668 175.901  1.00300.00           C
ATOM    252  NZ  LYS A  63     201.934 146.553 176.548  1.00300.00           N
ATOM    253  N   TYR A  64     203.104 152.683 174.206  1.00300.00           N
ATOM    254  CA  TYR A  64     203.124 153.515 175.400  1.00300.00           C
ATOM    255  C   TYR A  64     202.822 154.961 175.030  1.00300.00           C
ATOM    256  O   TYR A  64     203.373 155.490 174.059  1.00300.00           O
ATOM    257  CB  TYR A  64     204.476 153.408 176.105  1.00300.00           C
ATOM    258  CG  TYR A  64     204.728 152.039 176.692  1.00300.00           C
ATOM    259  CD1 TYR A  64     204.039 151.609 177.818  1.00300.00           C
ATOM    260  CD2 TYR A  64     205.642 151.170 176.112  1.00300.00           C
ATOM    261  CE1 TYR A  64     204.259 150.356 178.356  1.00300.00           C
ATOM    262  CE2 TYR A  64     205.869 149.914 176.642  1.00300.00           C
ATOM    263  CZ  TYR A  64     205.176 149.513 177.764  1.00300.00           C
ATOM    264  OH  TYR A  64     205.398 148.264 178.295  1.00300.00           O
ATOM    265  N   MET A  65     201.946 155.595 175.812  1.00300.00           N
ATOM    266  CA  MET A  65     201.471 156.940 175.494  1.00300.00           C
ATOM    267  C   MET A  65     201.385 157.755 176.775  1.00300.00           C
ATOM    268  O   MET A  65     200.870 157.282 177.792  1.00300.00           O
ATOM    269  CB  MET A  65     200.096 156.871 174.831  1.00300.00           C
ATOM    270  CG  MET A  65     200.100 156.772 173.317  1.00300.00           C
ATOM    271  SD  MET A  65     200.283 158.357 172.493  1.00300.00           S
ATOM    272  CE  MET A  65     200.938 157.842 170.912  1.00300.00           C
ATOM    273  N   HIS A  66     201.894 158.982 176.716  1.00300.00           N
ATOM    274  CA  HIS A  66     201.608 159.954 177.760  1.00300.00           C
ATOM    275  C   HIS A  66     200.196 160.498 177.584  1.00300.00           C
ATOM    276  O   HIS A  66     199.736 160.720 176.461  1.00300.00           O
ATOM    277  CB  HIS A  66     202.619 161.100 177.731  1.00300.00           C
ATOM    278  CG  HIS A  66     203.979 160.726 178.234  1.00300.00           C
ATOM    279  ND1 HIS A  66     205.126 160.915 177.493  1.00300.00           N
ATOM    280  CD2 HIS A  66     204.377 160.191 179.413  1.00300.00           C
ATOM    281  CE1 HIS A  66     206.170 160.506 178.191  1.00300.00           C
ATOM    282  NE2 HIS A  66     205.743 160.061 179.359  1.00300.00           N
ATOM    283  N   GLU A  67     199.503 160.702 178.705  1.00300.00           N
ATOM    284  CA  GLU A  67     198.140 161.219 178.645  1.00300.00           C
ATOM    285  C   GLU A  67     198.114 162.620 178.045  1.00300.00           C
ATOM    286  O   GLU A  67     197.266 162.932 177.200  1.00300.00           O
ATOM    287  CB  GLU A  67     197.518 161.213 180.042  1.00300.00           C
ATOM    288  CG  GLU A  67     196.156 161.881 180.124  1.00300.00           C
ATOM    289  CD  GLU A  67     195.340 161.391 181.305  1.00300.00           C
ATOM    290  OE1 GLU A  67     195.914 161.241 182.404  1.00300.00           O
ATOM    291  OE2 GLU A  67     194.126 161.153 181.134  1.00300.00           O
ATOM    292  N   SER A  68     199.050 163.475 178.462  1.00300.00           N
ATOM    293  CA  SER A  68     199.115 164.832 177.927  1.00300.00           C
ATOM    294  C   SER A  68     199.419 164.820 176.434  1.00300.00           C
ATOM    295  O   SER A  68     198.838 165.592 175.663  1.00300.00           O
ATOM    296  CB  SER A  68     200.166 165.643 178.687  1.00300.00           C
ATOM    297  OG  SER A  68     201.385 164.927 178.791  1.00300.00           O
ATOM    298  N   CYS A  69     200.337 163.947 176.009  1.00300.00           N
ATOM    299  CA  CYS A  69     200.657 163.844 174.589  1.00300.00           C
ATOM    300  C   CYS A  69     199.457 163.381 173.774  1.00300.00           C
ATOM    301  O   CYS A  69     199.204 163.914 172.688  1.00300.00           O
ATOM    302  CB  CYS A  69     201.836 162.893 174.381  1.00300.00           C
ATOM    303  SG  CYS A  69     203.377 163.432 175.155  1.00300.00           S
ATOM    304  N   LEU A  70     198.711 162.394 174.275  1.00300.00           N
ATOM    305  CA  LEU A  70     197.528 161.927 173.560  1.00300.00           C
ATOM    306  C   LEU A  70     196.468 163.020 173.484  1.00300.00           C
ATOM    307  O   LEU A  70     195.828 163.206 172.442  1.00300.00           O
ATOM    308  CB  LEU A  70     196.965 160.674 174.231  1.00300.00           C
ATOM    309  CG  LEU A  70     195.738 160.062 173.551  1.00300.00           C
ATOM    310  CD1 LEU A  70     196.096 159.548 172.164  1.00300.00           C
ATOM    311  CD2 LEU A  70     195.144 158.951 174.399  1.00300.00           C
ATOM    312  N   LEU A  71     196.268 163.755 174.582  1.00300.00           N
ATOM    313  CA  LEU A  71     195.312 164.858 174.564  1.00300.00           C
ATOM    314  C   LEU A  71     195.721 165.924 173.556  1.00300.00           C
ATOM    315  O   LEU A  71     194.880 166.441 172.810  1.00300.00           O
ATOM    316  CB  LEU A  71     195.179 165.467 175.961  1.00300.00           C
ATOM    317  CG  LEU A  71     194.572 164.592 177.060  1.00300.00           C
ATOM    318  CD1 LEU A  71     194.587 165.321 178.395  1.00300.00           C
ATOM    319  CD2 LEU A  71     193.161 164.168 176.696  1.00300.00           C
ATOM    320  N   GLU A  72     197.013 166.261 173.514  1.00300.00           N
ATOM    321  CA  GLU A  72     197.490 167.257 172.560  1.00300.00           C
ATOM    322  C   GLU A  72     197.318 166.775 171.125  1.00300.00           C
ATOM    323  O   GLU A  72     196.945 167.556 170.243  1.00300.00           O
ATOM    324  CB  GLU A  72     198.954 167.593 172.844  1.00300.00           C
ATOM    325  CG  GLU A  72     199.495 168.753 172.024  1.00300.00           C
ATOM    326  CD  GLU A  72     200.916 169.120 172.403  1.00300.00           C
ATOM    327  OE1 GLU A  72     201.671 168.221 172.829  1.00300.00           O
ATOM    328  OE2 GLU A  72     201.279 170.309 172.276  1.00300.00           O
ATOM    329  N   TRP A  73     197.589 165.493 170.871  1.00300.00           N
ATOM    330  CA  TRP A  73     197.414 164.953 169.525  1.00300.00           C
ATOM    331  C   TRP A  73     195.949 164.983 169.103  1.00300.00           C
ATOM    332  O   TRP A  73     195.630 165.347 167.964  1.00300.00           O
ATOM    333  CB  TRP A  73     197.967 163.530 169.458  1.00300.00           C
ATOM    334  CG  TRP A  73     197.772 162.867 168.129  1.00300.00           C
ATOM    335  CD1 TRP A  73     198.536 163.031 167.011  1.00300.00           C
ATOM    336  CD2 TRP A  73     196.749 161.925 167.781  1.00300.00           C
ATOM    337  NE1 TRP A  73     198.050 162.254 165.987  1.00300.00           N
ATOM    338  CE2 TRP A  73     196.954 161.565 166.435  1.00300.00           C
ATOM    339  CE3 TRP A  73     195.680 161.353 168.477  1.00300.00           C
ATOM    340  CZ2 TRP A  73     196.130 160.659 165.770  1.00300.00           C
ATOM    341  CZ3 TRP A  73     194.863 160.454 167.816  1.00300.00           C
ATOM    342  CH2 TRP A  73     195.092 160.117 166.476  1.00300.00           C
ATOM    343  N   VAL A  74     195.042 164.613 170.010  1.00300.00           N
ATOM    344  CA  VAL A  74     193.619 164.649 169.687  1.00300.00           C
ATOM    345  C   VAL A  74     193.162 166.083 169.443  1.00300.00           C
ATOM    346  O   VAL A  74     192.361 166.348 168.538  1.00300.00           O
ATOM    347  CB  VAL A  74     192.797 163.967 170.797  1.00300.00           C
ATOM    348  CG1 VAL A  74     191.312 164.102 170.515  1.00300.00           C
ATOM    349  CG2 VAL A  74     193.174 162.499 170.904  1.00300.00           C
ATOM    350  N   ALA A  75     193.663 167.032 170.240  1.00300.00           N
ATOM    351  CA  ALA A  75     193.333 168.436 170.013  1.00300.00           C
ATOM    352  C   ALA A  75     193.843 168.908 168.657  1.00300.00           C
ATOM    353  O   ALA A  75     193.151 169.648 167.948  1.00300.00           O
ATOM    354  CB  ALA A  75     193.909 169.299 171.135  1.00300.00           C
ATOM    355  N   SER A  76     195.055 168.493 168.282  1.00300.00           N
ATOM    356  CA  SER A  76     195.576 168.796 166.954  1.00300.00           C
ATOM    357  C   SER A  76     194.751 168.143 165.855  1.00300.00           C
ATOM    358  O   SER A  76     194.730 168.646 164.726  1.00300.00           O
ATOM    359  CB  SER A  76     197.036 168.351 166.848  1.00300.00           C
ATOM    360  OG  SER A  76     197.127 166.982 166.496  1.00300.00           O
ATOM    361  N   LYS A  77     194.073 167.037 166.158  1.00300.00           N
ATOM    362  CA  LYS A  77     193.150 166.405 165.225  1.00300.00           C
ATOM    363  C   LYS A  77     191.771 167.054 165.235  1.00300.00           C
ATOM    364  O   LYS A  77     190.874 166.581 164.528  1.00300.00           O
ATOM    365  CB  LYS A  77     193.026 164.910 165.532  1.00300.00           C
ATOM    366  CG  LYS A  77     194.292 164.116 165.260  1.00300.00           C
ATOM    367  CD  LYS A  77     194.758 164.309 163.825  1.00300.00           C
ATOM    368  CE  LYS A  77     195.993 163.476 163.524  1.00300.00           C
ATOM    369  NZ  LYS A  77     196.558 163.792 162.183  1.00300.00           N
ATOM    370  N   ASN A  78     191.586 168.117 166.023  1.00300.00           N
ATOM    371  CA  ASN A  78     190.325 168.860 166.086  1.00300.00           C
ATOM    372  C   ASN A  78     189.163 167.961 166.503  1.00300.00           C
ATOM    373  O   ASN A  78     188.059 168.049 165.962  1.00300.00           O
ATOM    374  CB  ASN A  78     190.025 169.556 164.756  1.00300.00           C
ATOM    375  CG  ASN A  78     191.028 170.645 164.429  1.00300.00           C
ATOM    376  OD1 ASN A  78     191.109 171.659 165.122  1.00300.00           O
ATOM    377  ND2 ASN A  78     191.800 170.439 163.368  1.00300.00           N
ATOM    378  N   ILE A  79     189.413 167.089 167.474  1.00300.00           N
ATOM    379  CA  ILE A  79     188.396 166.207 168.033  1.00300.00           C
ATOM    380  C   ILE A  79     188.221 166.603 169.494  1.00300.00           C
ATOM    381  O   ILE A  79     189.175 166.563 170.279  1.00300.00           O
ATOM    382  CB  ILE A  79     188.774 164.729 167.889  1.00300.00           C
ATOM    383  CG1 ILE A  79     188.908 164.354 166.412  1.00300.00           C
ATOM    384  CG2 ILE A  79     187.742 163.846 168.575  1.00300.00           C
ATOM    385  CD1 ILE A  79     189.514 162.986 166.181  1.00300.00           C
ATOM    386  N   ASP A  80     187.002 166.990 169.865  1.00300.00           N
ATOM    387  CA  ASP A  80     186.723 167.411 171.232  1.00300.00           C
ATOM    388  C   ASP A  80     186.361 166.219 172.109  1.00300.00           C
ATOM    389  O   ASP A  80     185.263 165.664 171.992  1.00300.00           O
ATOM    390  CB  ASP A  80     185.598 168.448 171.254  1.00300.00           C
ATOM    391  CG  ASP A  80     186.004 169.761 170.614  1.00300.00           C
ATOM    392  OD1 ASP A  80     187.024 170.342 171.041  1.00300.00           O
ATOM    393  OD2 ASP A  80     185.303 170.214 169.685  1.00300.00           O
ATOM    394  N   ILE A  81     187.282 165.819 172.990  1.00300.00           N
ATOM    395  CA  ILE A  81     187.019 164.701 173.892  1.00300.00           C
ATOM    396  C   ILE A  81     185.941 165.063 174.904  1.00300.00           C
ATOM    397  O   ILE A  81     185.115 164.218 175.273  1.00300.00           O
ATOM    398  CB  ILE A  81     188.324 164.259 174.584  1.00300.00           C
ATOM    399  CG1 ILE A  81     189.324 163.747 173.547  1.00300.00           C
ATOM    400  CG2 ILE A  81     188.050 163.185 175.625  1.00300.00           C
ATOM    401  CD1 ILE A  81     190.701 163.482 174.106  1.00300.00           C
ATOM    402  N   SER A  82     185.923 166.318 175.364  1.00300.00           N
ATOM    403  CA  SER A  82     184.934 166.740 176.351  1.00300.00           C
ATOM    404  C   SER A  82     183.509 166.561 175.842  1.00300.00           C
ATOM    405  O   SER A  82     182.594 166.307 176.633  1.00300.00           O
ATOM    406  CB  SER A  82     185.175 168.198 176.746  1.00300.00           C
ATOM    407  OG  SER A  82     185.151 169.046 175.611  1.00300.00           O
ATOM    408  N   LYS A  83     183.300 166.693 174.535  1.00300.00           N
ATOM    409  CA  LYS A  83     181.987 166.424 173.971  1.00300.00           C
ATOM    410  C   LYS A  83     181.674 164.932 174.066  1.00300.00           C
ATOM    411  O   LYS A  83     182.522 164.097 173.736  1.00300.00           O
ATOM    412  CB  LYS A  83     181.919 166.877 172.512  1.00300.00           C
ATOM    413  CG  LYS A  83     181.968 168.383 172.319  1.00300.00           C
ATOM    414  CD  LYS A  83     181.995 168.745 170.842  1.00300.00           C
ATOM    415  CE  LYS A  83     182.111 170.246 170.640  1.00300.00           C
ATOM    416  NZ  LYS A  83     182.674 170.584 169.304  1.00300.00           N
ATOM    417  N   PRO A  84     180.475 164.566 174.521  1.00300.00           N
ATOM    418  CA  PRO A  84     180.124 163.142 174.614  1.00300.00           C
ATOM    419  C   PRO A  84     180.054 162.504 173.234  1.00300.00           C
ATOM    420  O   PRO A  84     179.721 163.161 172.245  1.00300.00           O
ATOM    421  CB  PRO A  84     178.754 163.157 175.302  1.00300.00           C
ATOM    422  CG  PRO A  84     178.193 164.506 174.995  1.00300.00           C
ATOM    423  CD  PRO A  84     179.366 165.443 174.932  1.00300.00           C
ATOM    424  N   GLY A  85     180.372 161.214 173.175  1.00300.00           N
ATOM    425  CA  GLY A  85     180.350 160.486 171.923  1.00300.00           C
ATOM    426  C   GLY A  85     181.586 160.630 171.066  1.00300.00           C
ATOM    427  O   GLY A  85     181.553 160.243 169.892  1.00300.00           O
ATOM    428  N   ALA A  86     182.674 161.171 171.608  1.00300.00           N
ATOM    429  CA  ALA A  86     183.912 161.350 170.852  1.00300.00           C
ATOM    430  C   ALA A  86     184.648 160.018 170.803  1.00300.00           C
ATOM    431  O   ALA A  86     185.304 159.619 171.768  1.00300.00           O
ATOM    432  CB  ALA A  86     184.773 162.439 171.480  1.00300.00           C
ATOM    433  N   ASP A  87     184.541 159.325 169.672  1.00300.00           N
ATOM    434  CA  ASP A  87     185.161 158.012 169.494  1.00300.00           C
ATOM    435  C   ASP A  87     186.595 158.209 169.018  1.00300.00           C
ATOM    436  O   ASP A  87     186.876 158.271 167.820  1.00300.00           O
ATOM    437  CB  ASP A  87     184.358 157.167 168.514  1.00300.00           C
ATOM    438  CG  ASP A  87     182.984 156.809 169.043  1.00300.00           C
ATOM    439  OD1 ASP A  87     182.683 157.159 170.204  1.00300.00           O
ATOM    440  OD2 ASP A  87     182.205 156.177 168.299  1.00300.00           O
ATOM    441  N   VAL A  88     187.519 158.309 169.974  1.00300.00           N
ATOM    442  CA  VAL A  88     188.930 158.448 169.640  1.00300.00           C
ATOM    443  C   VAL A  88     189.506 157.085 169.283  1.00300.00           C
ATOM    444  O   VAL A  88     189.356 156.109 170.031  1.00300.00           O
ATOM    445  CB  VAL A  88     189.700 159.090 170.807  1.00300.00           C
ATOM    446  CG1 VAL A  88     191.153 159.319 170.421  1.00300.00           C
ATOM    447  CG2 VAL A  88     189.039 160.396 171.223  1.00300.00           C
ATOM    448  N   LYS A  89     190.171 157.011 168.132  1.00300.00           N
ATOM    449  CA  LYS A  89     190.742 155.768 167.638  1.00300.00           C
ATOM    450  C   LYS A  89     192.219 155.964 167.330  1.00300.00           C
ATOM    451  O   LYS A  89     192.642 157.037 166.891  1.00300.00           O
ATOM    452  CB  LYS A  89     190.012 155.273 166.381  1.00300.00           C
ATOM    453  CG  LYS A  89     188.555 154.907 166.609  1.00300.00           C
ATOM    454  CD  LYS A  89     187.856 154.590 165.297  1.00300.00           C
ATOM    455  CE  LYS A  89     186.357 154.439 165.490  1.00300.00           C
ATOM    456  NZ  LYS A  89     185.628 154.439 164.192  1.00300.00           N
ATOM    457  N   CYS A  90     193.001 154.912 167.569  1.00300.00           N
ATOM    458  CA  CYS A  90     194.426 154.954 167.269  1.00300.00           C
ATOM    459  C   CYS A  90     194.646 155.031 165.764  1.00300.00           C
ATOM    460  O   CYS A  90     193.882 154.460 164.981  1.00300.00           O
ATOM    461  CB  CYS A  90     195.126 153.724 167.848  1.00300.00           C
ATOM    462  SG  CYS A  90     196.917 153.689 167.589  1.00300.00           S
ATOM    463  N   ASP A  91     195.695 155.750 165.360  1.00300.00           N
ATOM    464  CA  ASP A  91     195.974 155.912 163.937  1.00300.00           C
ATOM    465  C   ASP A  91     196.457 154.615 163.299  1.00300.00           C
ATOM    466  O   ASP A  91     196.170 154.363 162.123  1.00300.00           O
ATOM    467  CB  ASP A  91     197.005 157.022 163.729  1.00300.00           C
ATOM    468  CG  ASP A  91     198.293 156.771 164.488  1.00300.00           C
ATOM    469  OD1 ASP A  91     198.255 156.042 165.501  1.00300.00           O
ATOM    470  OD2 ASP A  91     199.343 157.304 164.072  1.00300.00           O
ATOM    471  N   ILE A  92     197.184 153.785 164.046  1.00300.00           N
ATOM    472  CA  ILE A  92     197.777 152.582 163.466  1.00300.00           C
ATOM    473  C   ILE A  92     196.827 151.396 163.584  1.00300.00           C
ATOM    474  O   ILE A  92     196.394 150.823 162.578  1.00300.00           O
ATOM    475  CB  ILE A  92     199.135 152.280 164.125  1.00300.00           C
ATOM    476  CG1 ILE A  92     200.117 153.425 163.875  1.00300.00           C
ATOM    477  CG2 ILE A  92     199.698 150.966 163.605  1.00300.00           C
ATOM    478  CD1 ILE A  92     201.449 153.247 164.570  1.00300.00           C
ATOM    479  N   CYS A  93     196.489 151.012 164.813  1.00300.00           N
ATOM    480  CA  CYS A  93     195.709 149.808 165.066  1.00300.00           C
ATOM    481  C   CYS A  93     194.205 150.033 164.983  1.00300.00           C
ATOM    482  O   CYS A  93     193.446 149.061 165.049  1.00300.00           O
ATOM    483  CB  CYS A  93     196.070 149.226 166.438  1.00300.00           C
ATOM    484  SG  CYS A  93     195.502 150.202 167.852  1.00300.00           S
ATOM    485  N   HIS A  94     193.759 151.281 164.849  1.00300.00           N
ATOM    486  CA  HIS A  94     192.353 151.653 164.706  1.00300.00           C
ATOM    487  C   HIS A  94     191.495 151.227 165.893  1.00300.00           C
ATOM    488  O   HIS A  94     190.263 151.295 165.815  1.00300.00           O
ATOM    489  CB  HIS A  94     191.754 151.093 163.407  1.00300.00           C
ATOM    490  CG  HIS A  94     192.417 151.605 162.166  1.00300.00           C
ATOM    491  ND1 HIS A  94     193.123 152.788 162.133  1.00300.00           N
ATOM    492  CD2 HIS A  94     192.481 151.094 160.914  1.00300.00           C
ATOM    493  CE1 HIS A  94     193.593 152.984 160.914  1.00300.00           C
ATOM    494  NE2 HIS A  94     193.218 151.970 160.155  1.00300.00           N
ATOM    495  N   TYR A  95     192.108 150.790 166.988  1.00300.00           N
ATOM    496  CA  TYR A  95     191.339 150.402 168.159  1.00300.00           C
ATOM    497  C   TYR A  95     190.785 151.643 168.855  1.00300.00           C
ATOM    498  O   TYR A  95     191.512 152.623 169.051  1.00300.00           O
ATOM    499  CB  TYR A  95     192.206 149.598 169.128  1.00300.00           C
ATOM    500  CG  TYR A  95     191.427 148.888 170.211  1.00300.00           C
ATOM    501  CD1 TYR A  95     190.788 147.681 169.956  1.00300.00           C
ATOM    502  CD2 TYR A  95     191.334 149.421 171.489  1.00300.00           C
ATOM    503  CE1 TYR A  95     190.075 147.028 170.944  1.00300.00           C
ATOM    504  CE2 TYR A  95     190.623 148.775 172.483  1.00300.00           C
ATOM    505  CZ  TYR A  95     189.996 147.579 172.205  1.00300.00           C
ATOM    506  OH  TYR A  95     189.288 146.933 173.192  1.00300.00           O
ATOM    507  N   PRO A  96     189.505 151.640 169.230  1.00300.00           N
ATOM    508  CA  PRO A  96     188.930 152.815 169.899  1.00300.00           C
ATOM    509  C   PRO A  96     189.564 153.038 171.265  1.00300.00           C
ATOM    510  O   PRO A  96     189.800 152.091 172.019  1.00300.00           O
ATOM    511  CB  PRO A  96     187.442 152.465 170.014  1.00300.00           C
ATOM    512  CG  PRO A  96     187.409 150.973 170.013  1.00300.00           C
ATOM    513  CD  PRO A  96     188.538 150.534 169.119  1.00300.00           C
ATOM    514  N   ILE A  97     189.835 154.301 171.578  1.00300.00           N
ATOM    515  CA  ILE A  97     190.470 154.660 172.840  1.00300.00           C
ATOM    516  C   ILE A  97     189.398 155.027 173.856  1.00300.00           C
ATOM    517  O   ILE A  97     188.506 155.838 173.580  1.00300.00           O
ATOM    518  CB  ILE A  97     191.467 155.813 172.631  1.00300.00           C
ATOM    519  CG1 ILE A  97     192.647 155.347 171.776  1.00300.00           C
ATOM    520  CG2 ILE A  97     191.959 156.343 173.966  1.00300.00           C
ATOM    521  CD1 ILE A  97     193.637 156.444 171.451  1.00300.00           C
ATOM    522  N   GLN A  98     189.483 154.429 175.041  1.00300.00           N
ATOM    523  CA  GLN A  98     188.510 154.634 176.103  1.00300.00           C
ATOM    524  C   GLN A  98     189.075 155.576 177.158  1.00300.00           C
ATOM    525  O   GLN A  98     190.277 155.558 177.442  1.00300.00           O
ATOM    526  CB  GLN A  98     188.117 153.302 176.749  1.00300.00           C
ATOM    527  CG  GLN A  98     187.571 152.277 175.768  1.00300.00           C
ATOM    528  CD  GLN A  98     187.011 151.049 176.458  1.00300.00           C
ATOM    529  OE1 GLN A  98     186.303 151.155 177.459  1.00300.00           O
ATOM    530  NE2 GLN A  98     187.326 149.875 175.924  1.00300.00           N
ATOM    531  N   PHE A  99     188.201 156.398 177.734  1.00300.00           N
ATOM    532  CA  PHE A  99     188.576 157.353 178.769  1.00300.00           C
ATOM    533  C   PHE A  99     187.676 157.156 179.979  1.00300.00           C
ATOM    534  O   PHE A  99     186.498 156.815 179.830  1.00300.00           O
ATOM    535  CB  PHE A  99     188.470 158.796 178.263  1.00300.00           C
ATOM    536  CG  PHE A  99     189.430 159.125 177.156  1.00300.00           C
ATOM    537  CD1 PHE A  99     189.090 158.893 175.834  1.00300.00           C
ATOM    538  CD2 PHE A  99     190.671 159.672 177.437  1.00300.00           C
ATOM    539  CE1 PHE A  99     189.971 159.197 174.813  1.00300.00           C
ATOM    540  CE2 PHE A  99     191.557 159.978 176.421  1.00300.00           C
ATOM    541  CZ  PHE A  99     191.206 159.740 175.107  1.00300.00           C
ATOM    542  N   LYS A 100     188.231 157.369 181.168  1.00300.00           N
ATOM    543  CA  LYS A 100     187.490 157.241 182.414  1.00300.00           C
ATOM    544  C   LYS A 100     186.946 158.599 182.838  1.00300.00           C
ATOM    545  O   LYS A 100     187.648 159.612 182.766  1.00300.00           O
ATOM    546  CB  LYS A 100     188.374 156.664 183.521  1.00300.00           C
ATOM    547  CG  LYS A 100     187.680 156.529 184.867  1.00300.00           C
ATOM    548  CD  LYS A 100     188.643 156.054 185.943  1.00300.00           C
ATOM    549  CE  LYS A 100     188.904 154.561 185.829  1.00300.00           C
ATOM    550  NZ  LYS A 100     189.726 154.054 186.963  1.00300.00           N
ATOM    551  N   THR A 101     185.692 158.612 183.281  1.00300.00           N
ATOM    552  CA  THR A 101     185.053 159.843 183.723  1.00300.00           C
ATOM    553  C   THR A 101     185.473 160.164 185.152  1.00300.00           C
ATOM    554  O   THR A 101     185.430 159.297 186.031  1.00300.00           O
ATOM    555  CB  THR A 101     183.533 159.716 183.632  1.00300.00           C
ATOM    556  OG1 THR A 101     183.171 159.196 182.346  1.00300.00           O
ATOM    557  CG2 THR A 101     182.876 161.071 183.822  1.00300.00           C
ATOM    558  N   ILE A 102     185.879 161.410 185.383  1.00300.00           N
ATOM    559  CA  ILE A 102     186.361 161.859 186.684  1.00300.00           C
ATOM    560  C   ILE A 102     185.327 162.794 187.293  1.00300.00           C
ATOM    561  O   ILE A 102     184.886 163.753 186.646  1.00300.00           O
ATOM    562  CB  ILE A 102     187.727 162.557 186.563  1.00300.00           C
ATOM    563  CG1 ILE A 102     188.796 161.568 186.095  1.00300.00           C
ATOM    564  CG2 ILE A 102     188.126 163.188 187.889  1.00300.00           C
ATOM    565  CD1 ILE A 102     190.107 162.226 185.722  1.00300.00           C
ATOM    566  N   TYR A 103     184.940 162.518 188.535  1.00300.00           N
ATOM    567  CA  TYR A 103     184.008 163.351 189.276  1.00300.00           C
ATOM    568  C   TYR A 103     184.694 163.942 190.501  1.00300.00           C
ATOM    569  O   TYR A 103     185.443 163.259 191.205  1.00300.00           O
ATOM    570  CB  TYR A 103     182.774 162.553 189.711  1.00300.00           C
ATOM    571  CG  TYR A 103     182.052 161.859 188.579  1.00300.00           C
ATOM    572  CD1 TYR A 103     181.124 162.539 187.800  1.00300.00           C
ATOM    573  CD2 TYR A 103     182.293 160.522 188.291  1.00300.00           C
ATOM    574  CE1 TYR A 103     180.459 161.908 186.766  1.00300.00           C
ATOM    575  CE2 TYR A 103     181.633 159.882 187.259  1.00300.00           C
ATOM    576  CZ  TYR A 103     180.717 160.580 186.500  1.00300.00           C
ATOM    577  OH  TYR A 103     180.059 159.947 185.471  1.00300.00           O
ATOM    578  N   ALA A 104     184.431 165.223 190.747  1.00300.00           N
ATOM    579  CA  ALA A 104     184.987 165.889 191.917  1.00300.00           C
ATOM    580  C   ALA A 104     184.289 165.396 193.178  1.00300.00           C
ATOM    581  O   ALA A 104     183.186 164.845 193.116  1.00300.00           O
ATOM    582  CB  ALA A 104     184.845 167.405 191.786  1.00300.00           C
ATOM    583  N   GLU A 105     184.940 165.593 194.328  1.00300.00           N
ATOM    584  CA  GLU A 105     184.400 165.101 195.590  1.00300.00           C
ATOM    585  C   GLU A 105     183.101 165.794 195.983  1.00300.00           C
ATOM    586  O   GLU A 105     182.346 165.255 196.801  1.00300.00           O
ATOM    587  CB  GLU A 105     185.432 165.270 196.710  1.00300.00           C
ATOM    588  CG  GLU A 105     186.810 164.692 196.404  1.00300.00           C
ATOM    589  CD  GLU A 105     187.690 165.643 195.615  1.00300.00           C
ATOM    590  OE1 GLU A 105     187.303 166.820 195.454  1.00300.00           O
ATOM    591  OE2 GLU A 105     188.770 165.214 195.157  1.00300.00           O
ATOM    592  N   ASN A 106     182.820 166.970 195.425  1.00300.00           N
ATOM    593  CA  ASN A 106     181.633 167.738 195.771  1.00300.00           C
ATOM    594  C   ASN A 106     180.425 167.389 194.908  1.00300.00           C
ATOM    595  O   ASN A 106     179.521 168.218 194.764  1.00300.00           O
ATOM    596  CB  ASN A 106     181.930 169.236 195.674  1.00300.00           C
ATOM    597  CG  ASN A 106     183.037 169.672 196.614  1.00300.00           C
ATOM    598  OD1 ASN A 106     183.598 168.859 197.349  1.00300.00           O
ATOM    599  ND2 ASN A 106     183.355 170.961 196.597  1.00300.00           N
ATOM    600  N   MET A 107     180.391 166.193 194.333  1.00300.00           N
ATOM    601  CA  MET A 107     179.244 165.788 193.531  1.00300.00           C
ATOM    602  C   MET A 107     178.051 165.491 194.428  1.00300.00           C
ATOM    603  O   MET A 107     178.160 164.655 195.337  1.00300.00           O
ATOM    604  CB  MET A 107     179.593 164.566 192.672  1.00300.00           C
ATOM    605  CG  MET A 107     178.481 164.178 191.711  1.00300.00           C
ATOM    606  SD  MET A 107     178.234 165.411 190.415  1.00300.00           S
ATOM    607  CE  MET A 107     176.544 165.048 189.933  1.00300.00           C
ATOM    608  N   PRO A 108     176.911 166.148 194.223  1.00300.00           N
ATOM    609  CA  PRO A 108     175.713 165.803 195.000  1.00300.00           C
ATOM    610  C   PRO A 108     175.273 164.375 194.714  1.00300.00           C
ATOM    611  O   PRO A 108     175.422 163.873 193.597  1.00300.00           O
ATOM    612  CB  PRO A 108     174.673 166.825 194.522  1.00300.00           C
ATOM    613  CG  PRO A 108     175.169 167.278 193.184  1.00300.00           C
ATOM    614  CD  PRO A 108     176.663 167.251 193.281  1.00300.00           C
ATOM    615  N   GLU A 109     174.737 163.714 195.744  1.00300.00           N
ATOM    616  CA  GLU A 109     174.277 162.339 195.574  1.00300.00           C
ATOM    617  C   GLU A 109     173.132 162.258 194.573  1.00300.00           C
ATOM    618  O   GLU A 109     173.107 161.365 193.718  1.00300.00           O
ATOM    619  CB  GLU A 109     173.854 161.754 196.922  1.00300.00           C
ATOM    620  CG  GLU A 109     174.960 161.730 197.964  1.00300.00           C
ATOM    621  CD  GLU A 109     174.520 161.086 199.265  1.00300.00           C
ATOM    622  OE1 GLU A 109     173.352 160.653 199.351  1.00300.00           O
ATOM    623  OE2 GLU A 109     175.344 161.012 200.201  1.00300.00           O
ATOM    624  N   LYS A 110     172.177 163.182 194.661  1.00300.00           N
ATOM    625  CA  LYS A 110     171.049 163.239 193.737  1.00300.00           C
ATOM    626  C   LYS A 110     170.989 164.637 193.137  1.00300.00           C
ATOM    627  O   LYS A 110     170.881 165.626 193.869  1.00300.00           O
ATOM    628  CB  LYS A 110     169.738 162.891 194.444  1.00300.00           C
ATOM    629  CG  LYS A 110     169.727 161.515 195.090  1.00300.00           C
ATOM    630  CD  LYS A 110     168.463 161.296 195.904  1.00300.00           C
ATOM    631  CE  LYS A 110     168.477 159.939 196.588  1.00300.00           C
ATOM    632  NZ  LYS A 110     169.677 159.767 197.452  1.00300.00           N
ATOM    633  N   ILE A 111     171.065 164.716 191.813  1.00300.00           N
ATOM    634  CA  ILE A 111     170.927 166.009 191.134  1.00300.00           C
ATOM    635  C   ILE A 111     169.500 166.512 191.322  1.00300.00           C
ATOM    636  O   ILE A 111     168.553 165.700 191.291  1.00300.00           O
ATOM    637  CB  ILE A 111     171.279 165.869 189.642  1.00300.00           C
ATOM    638  CG1 ILE A 111     172.764 165.539 189.480  1.00300.00           C
ATOM    639  CG2 ILE A 111     170.951 167.145 188.881  1.00300.00           C
ATOM    640  CD1 ILE A 111     173.233 165.511 188.043  1.00300.00           C
ATOM    641  N   PRO A 112     169.282 167.820 191.554  1.00300.00           N
ATOM    642  CA  PRO A 112     167.915 168.324 191.757  1.00300.00           C
ATOM    643  C   PRO A 112     166.935 167.893 190.677  1.00300.00           C
ATOM    644  O   PRO A 112     167.196 168.044 189.479  1.00300.00           O
ATOM    645  CB  PRO A 112     168.105 169.845 191.759  1.00300.00           C
ATOM    646  CG  PRO A 112     169.487 170.045 192.271  1.00300.00           C
ATOM    647  CD  PRO A 112     170.301 168.842 191.861  1.00300.00           C
ATOM    648  N   PHE A 113     165.797 167.346 191.112  1.00 86.73           N
ATOM    649  CA  PHE A 113     164.783 166.865 190.179  1.00 86.73           C
ATOM    650  C   PHE A 113     164.195 168.008 189.361  1.00 86.73           C
ATOM    651  O   PHE A 113     163.844 167.827 188.189  1.00 86.73           O
ATOM    652  CB  PHE A 113     163.685 166.132 190.954  1.00 86.73           C
ATOM    653  CG  PHE A 113     162.604 165.549 190.088  1.00 86.73           C
ATOM    654  CD1 PHE A 113     162.908 164.632 189.096  1.00 86.73           C
ATOM    655  CD2 PHE A 113     161.279 165.905 190.278  1.00 86.73           C
ATOM    656  CE1 PHE A 113     161.914 164.091 188.302  1.00 86.73           C
ATOM    657  CE2 PHE A 113     160.281 165.366 189.489  1.00 86.73           C
ATOM    658  CZ  PHE A 113     160.599 164.459 188.499  1.00 86.73           C
ATOM    659  N   SER A 114     164.099 169.197 189.961  1.00 81.02           N
ATOM    660  CA  SER A 114     163.415 170.322 189.332  1.00 81.02           C
ATOM    661  C   SER A 114     164.088 170.773 188.040  1.00 81.02           C
ATOM    662  O   SER A 114     163.412 171.107 187.062  1.00 81.02           O
ATOM    663  CB  SER A 114     163.331 171.487 190.321  1.00 81.02           C
ATOM    664  OG  SER A 114     164.617 171.849 190.794  1.00 81.02           O
ATOM    665  N   LEU A 115     165.423 170.790 188.017  1.00 79.90           N
ATOM    666  CA  LEU A 115     166.140 171.336 186.867  1.00 79.90           C
ATOM    667  C   LEU A 115     165.828 170.554 185.594  1.00 79.90           C
ATOM    668  O   LEU A 115     165.206 171.080 184.659  1.00 79.90           O
ATOM    669  CB  LEU A 115     167.645 171.343 187.151  1.00 79.90           C
ATOM    670  CG  LEU A 115     168.600 171.983 186.138  1.00 79.90           C
ATOM    671  CD1 LEU A 115     169.793 172.584 186.863  1.00 79.90           C
ATOM    672  CD2 LEU A 115     169.079 170.976 185.100  1.00 79.90           C
ATOM    673  N   LEU A 116     166.231 169.284 185.538  1.00 80.05           N
ATOM    674  CA  LEU A 116     165.984 168.539 184.311  1.00 80.05           C
ATOM    675  C   LEU A 116     164.527 168.101 184.232  1.00 80.05           C
ATOM    676  O   LEU A 116     164.068 167.661 183.178  1.00 80.05           O
ATOM    677  CB  LEU A 116     166.923 167.339 184.183  1.00 80.05           C
ATOM    678  CG  LEU A 116     167.061 166.941 182.703  1.00 80.05           C
ATOM    679  CD1 LEU A 116     168.034 167.880 181.994  1.00 80.05           C
ATOM    680  CD2 LEU A 116     167.440 165.491 182.466  1.00 80.05           C
ATOM    681  N   LEU A 117     163.767 168.260 185.319  1.00 79.05           N
ATOM    682  CA  LEU A 117     162.317 168.128 185.207  1.00 79.05           C
ATOM    683  C   LEU A 117     161.740 169.221 184.318  1.00 79.05           C
ATOM    684  O   LEU A 117     160.955 168.944 183.403  1.00 79.05           O
ATOM    685  CB  LEU A 117     161.673 168.174 186.592  1.00 79.05           C
ATOM    686  CG  LEU A 117     160.142 168.197 186.595  1.00 79.05           C
ATOM    687  CD1 LEU A 117     159.580 166.904 186.022  1.00 79.05           C
ATOM    688  CD2 LEU A 117     159.598 168.462 187.990  1.00 79.05           C
ATOM    689  N   SER A 118     162.127 170.474 184.568  1.00 77.16           N
ATOM    690  CA  SER A 118     161.711 171.569 183.700  1.00 77.16           C
ATOM    691  C   SER A 118     162.287 171.400 182.301  1.00 77.16           C
ATOM    692  O   SER A 118     161.628 171.721 181.306  1.00 77.16           O
ATOM    693  CB  SER A 118     162.137 172.908 184.301  1.00 77.16           C
ATOM    694  OG  SER A 118     163.549 173.027 184.329  1.00 77.16           O
ATOM    695  N   LYS A 119     163.519 170.894 182.205  1.00 75.76           N
ATOM    696  CA  LYS A 119     164.086 170.619 180.885  1.00 75.76           C
ATOM    697  C   LYS A 119     163.275 169.562 180.138  1.00 75.76           C
ATOM    698  O   LYS A 119     163.065 169.672 178.926  1.00 75.76           O
ATOM    699  CB  LYS A 119     165.546 170.190 181.012  1.00 75.76           C
ATOM    700  CG  LYS A 119     166.423 171.184 181.751  1.00 75.76           C
ATOM    701  CD  LYS A 119     166.263 172.586 181.187  1.00 75.76           C
ATOM    702  CE  LYS A 119     166.999 173.609 182.036  1.00 75.76           C
ATOM    703  NZ  LYS A 119     166.813 174.994 181.521  1.00 75.76           N
ATOM    704  N   SER A 120     162.807 168.531 180.844  1.00 76.05           N
ATOM    705  CA  SER A 120     161.983 167.505 180.215  1.00 76.05           C
ATOM    706  C   SER A 120     160.620 168.058 179.827  1.00 76.05           C
ATOM    707  O   SER A 120     160.043 167.650 178.815  1.00 76.05           O
ATOM    708  CB  SER A 120     161.831 166.306 181.152  1.00 76.05           C
ATOM    709  OG  SER A 120     163.095 165.844 181.597  1.00 76.05           O
ATOM    710  N   ILE A 121     160.084 168.981 180.626  1.00 72.53           N
ATOM    711  CA  ILE A 121     158.858 169.671 180.232  1.00 72.53           C
ATOM    712  C   ILE A 121     159.090 170.464 178.951  1.00 72.53           C
ATOM    713  O   ILE A 121     158.230 170.510 178.064  1.00 72.53           O
ATOM    714  CB  ILE A 121     158.349 170.569 181.375  1.00 72.53           C
ATOM    715  CG1 ILE A 121     158.038 169.731 182.615  1.00 72.53           C
ATOM    716  CG2 ILE A 121     157.118 171.349 180.938  1.00 72.53           C
ATOM    717  CD1 ILE A 121     157.672 170.553 183.832  1.00 72.53           C
ATOM    718  N   LEU A 122     160.260 171.094 178.833  1.00 75.45           N
ATOM    719  CA  LEU A 122     160.609 171.784 177.594  1.00 75.45           C
ATOM    720  C   LEU A 122     160.709 170.808 176.427  1.00 75.45           C
ATOM    721  O   LEU A 122     160.290 171.123 175.309  1.00 75.45           O
ATOM    722  CB  LEU A 122     161.921 172.549 177.765  1.00 75.45           C
ATOM    723  CG  LEU A 122     161.934 173.678 178.796  1.00 75.45           C
ATOM    724  CD1 LEU A 122     163.347 174.203 178.997  1.00 75.45           C
ATOM    725  CD2 LEU A 122     160.997 174.799 178.374  1.00 75.45           C
ATOM    726  N   THR A 123     161.279 169.625 176.664  1.00 73.60           N
ATOM    727  CA  THR A 123     161.346 168.616 175.608  1.00 73.60           C
ATOM    728  C   THR A 123     159.953 168.162 175.190  1.00 73.60           C
ATOM    729  O   THR A 123     159.693 167.950 174.001  1.00 73.60           O
ATOM    730  CB  THR A 123     162.180 167.413 176.055  1.00 73.60           C
ATOM    731  OG1 THR A 123     161.520 166.743 177.137  1.00 73.60           O
ATOM    732  CG2 THR A 123     163.574 167.843 176.482  1.00 73.60           C
ATOM    733  N   PHE A 124     159.049 167.992 176.156  1.00 76.40           N
ATOM    734  CA  PHE A 124     157.669 167.643 175.831  1.00 76.40           C
ATOM    735  C   PHE A 124     157.001 168.756 175.034  1.00 76.40           C
ATOM    736  O   PHE A 124     156.218 168.493 174.116  1.00 76.40           O
ATOM    737  CB  PHE A 124     156.879 167.345 177.106  1.00 76.40           C
ATOM    738  CG  PHE A 124     157.189 166.008 177.714  1.00 76.40           C
ATOM    739  CD1 PHE A 124     157.102 164.852 176.956  1.00 76.40           C
ATOM    740  CD2 PHE A 124     157.550 165.903 179.047  1.00 76.40           C
ATOM    741  CE1 PHE A 124     157.382 163.618 177.512  1.00 76.40           C
ATOM    742  CE2 PHE A 124     157.832 164.672 179.609  1.00 76.40           C
ATOM    743  CZ  PHE A 124     157.746 163.528 178.840  1.00 76.40           C
ATOM    744  N   PHE A 125     157.292 170.010 175.383  1.00 75.85           N
ATOM    745  CA  PHE A 125     156.775 171.132 174.606  1.00 75.85           C
ATOM    746  C   PHE A 125     157.307 171.104 173.180  1.00 75.85           C
ATOM    747  O   PHE A 125     156.568 171.376 172.229  1.00 75.85           O
ATOM    748  CB  PHE A 125     157.133 172.453 175.283  1.00 75.85           C
ATOM    749  CG  PHE A 125     156.641 173.664 174.542  1.00 75.85           C
ATOM    750  CD1 PHE A 125     155.303 174.018 174.577  1.00 75.85           C
ATOM    751  CD2 PHE A 125     157.517 174.444 173.806  1.00 75.85           C
ATOM    752  CE1 PHE A 125     154.848 175.131 173.894  1.00 75.85           C
ATOM    753  CE2 PHE A 125     157.069 175.557 173.121  1.00 75.85           C
ATOM    754  CZ  PHE A 125     155.733 175.901 173.165  1.00 75.85           C
ATOM    755  N   GLU A 126     158.592 170.783 173.015  1.00 73.31           N
ATOM    756  CA  GLU A 126     159.164 170.675 171.677  1.00 73.31           C
ATOM    757  C   GLU A 126     158.501 169.540 170.898  1.00 73.31           C
ATOM    758  O   GLU A 126     158.214 169.683 169.704  1.00 73.31           O
ATOM    759  CB  GLU A 126     160.668 170.437 171.767  1.00 73.31           C
ATOM    760  CG  GLU A 126     161.453 171.569 172.406  1.00 73.31           C
ATOM    761  CD  GLU A 126     162.734 171.081 173.055  1.00 73.31           C
ATOM    762  OE1 GLU A 126     163.091 169.901 172.853  1.00 73.31           O
ATOM    763  OE2 GLU A 126     163.416 171.893 173.717  1.00 73.31           O1-
ATOM    764  N   LYS A 127     158.259 168.421 171.567  1.00 74.44           N
ATOM    765  CA  LYS A 127     157.585 167.310 170.917  1.00 74.44           C
ATOM    766  C   LYS A 127     156.214 167.753 170.453  1.00 74.44           C
ATOM    767  O   LYS A 127     155.847 167.551 169.295  1.00 74.44           O
ATOM    768  CB  LYS A 127     157.459 166.136 171.884  1.00 74.44           C
ATOM    769  CG  LYS A 127     156.615 164.986 171.364  1.00 74.44           C
ATOM    770  CD  LYS A 127     156.474 163.899 172.416  1.00 74.44           C
ATOM    771  CE  LYS A 127     155.609 162.754 171.918  1.00 74.44           C
ATOM    772  NZ  LYS A 127     155.456 161.688 172.946  1.00 74.44           N
ATOM    773  N   ALA A 128     155.455 168.369 171.351  1.00 71.09           N
ATOM    774  CA  ALA A 128     154.104 168.803 171.014  1.00 71.09           C
ATOM    775  C   ALA A 128     154.115 169.796 169.861  1.00 71.09           C
ATOM    776  O   ALA A 128     153.273 169.722 168.961  1.00 71.09           O
ATOM    777  CB  ALA A 128     153.425 169.411 172.241  1.00 71.09           C
ATOM    778  N   ARG A 129     155.061 170.737 169.873  1.00 71.97           N
ATOM    779  CA  ARG A 129     155.174 171.703 168.786  1.00 71.97           C
ATOM    780  C   ARG A 129     155.474 171.005 167.467  1.00 71.97           C
ATOM    781  O   ARG A 129     154.862 171.307 166.437  1.00 71.97           O
ATOM    782  CB  ARG A 129     156.264 172.724 169.111  1.00 71.97           C
ATOM    783  CG  ARG A 129     156.806 173.460 167.898  1.00 71.97           C
ATOM    784  CD  ARG A 129     158.270 173.816 168.085  1.00 71.97           C
ATOM    785  NE  ARG A 129     159.097 172.625 168.238  1.00 71.97           N
ATOM    786  CZ  ARG A 129     160.402 172.642 168.474  1.00 71.97           C
ATOM    787  NH1 ARG A 129     161.069 173.779 168.590  1.00 71.97           N
ATOM    788  NH2 ARG A 129     161.055 171.490 168.594  1.00 71.97           N
ATOM    789  N   LEU A 130     156.416 170.060 167.485  1.00 68.45           N
ATOM    790  CA  LEU A 130     156.754 169.328 166.271  1.00 68.45           C
ATOM    791  C   LEU A 130     155.577 168.494 165.787  1.00 68.45           C
ATOM    792  O   LEU A 130     155.299 168.441 164.585  1.00 68.45           O
ATOM    793  CB  LEU A 130     157.975 168.442 166.517  1.00 68.45           C
ATOM    794  CG  LEU A 130     158.577 167.770 165.282  1.00 68.45           C
ATOM    795  CD1 LEU A 130     158.991 168.811 164.255  1.00 68.45           C
ATOM    796  CD2 LEU A 130     159.758 166.895 165.670  1.00 68.45           C
ATOM    797  N   ALA A 131     154.872 167.837 166.709  1.00 64.25           N
ATOM    798  CA  ALA A 131     153.724 167.023 166.334  1.00 64.25           C
ATOM    799  C   ALA A 131     152.627 167.880 165.721  1.00 64.25           C
ATOM    800  O   ALA A 131     152.027 167.512 164.709  1.00 64.25           O
ATOM    801  CB  ALA A 131     153.203 166.260 167.552  1.00 64.25           C
ATOM    802  N   LEU A 132     152.356 169.040 166.323  1.00 61.58           N
ATOM    803  CA  LEU A 132     151.339 169.932 165.779  1.00 61.58           C
ATOM    804  C   LEU A 132     151.748 170.467 164.413  1.00 61.58           C
ATOM    805  O   LEU A 132     150.925 170.520 163.493  1.00 61.58           O
ATOM    806  CB  LEU A 132     151.077 171.083 166.749  1.00 61.58           C
ATOM    807  CG  LEU A 132     150.087 172.147 166.274  1.00 61.58           C
ATOM    808  CD1 LEU A 132     148.727 171.526 166.003  1.00 61.58           C
ATOM    809  CD2 LEU A 132     149.974 173.271 167.292  1.00 61.58           C
ATOM    810  N   THR A 133     153.013 170.865 164.261  1.00 62.94           N
ATOM    811  CA  THR A 133     153.475 171.385 162.980  1.00 62.94           C
ATOM    812  C   THR A 133     153.391 170.321 161.894  1.00 62.94           C
ATOM    813  O   THR A 133     152.932 170.596 160.780  1.00 62.94           O
ATOM    814  CB  THR A 133     154.907 171.906 163.111  1.00 62.94           C
ATOM    815  OG1 THR A 133     154.917 173.076 163.937  1.00 62.94           O
ATOM    816  CG2 THR A 133     155.481 172.253 161.746  1.00 62.94           C
ATOM    817  N   ILE A 134     153.817 169.097 162.204  1.00 63.95           N
ATOM    818  CA  ILE A 134     153.737 168.022 161.226  1.00 63.95           C
ATOM    819  C   ILE A 134     152.290 167.671 160.913  1.00 63.95           C
ATOM    820  O   ILE A 134     151.934 167.511 159.744  1.00 63.95           O
ATOM    821  CB  ILE A 134     154.520 166.792 161.712  1.00 63.95           C
ATOM    822  CG1 ILE A 134     156.008 167.127 161.837  1.00 63.95           C
ATOM    823  CG2 ILE A 134     154.314 165.619 160.766  1.00 63.95           C
ATOM    824  CD1 ILE A 134     156.870 165.945 162.222  1.00 63.95           C
ATOM    825  N   GLY A 135     151.435 167.553 161.926  1.00 59.30           N
ATOM    826  CA  GLY A 135     150.051 167.186 161.714  1.00 59.30           C
ATOM    827  C   GLY A 135     149.259 168.205 160.926  1.00 59.30           C
ATOM    828  O   GLY A 135     148.533 167.839 160.000  1.00 59.30           O
ATOM    829  N   LEU A 136     149.382 169.487 161.280  1.00 48.78           N
ATOM    830  CA  LEU A 136     148.677 170.522 160.534  1.00 48.78           C
ATOM    831  C   LEU A 136     149.176 170.593 159.098  1.00 48.78           C
ATOM    832  O   LEU A 136     148.377 170.678 158.159  1.00 48.78           O
ATOM    833  CB  LEU A 136     148.832 171.872 161.238  1.00 48.78           C
ATOM    834  CG  LEU A 136     148.032 173.081 160.737  1.00 48.78           C
ATOM    835  CD1 LEU A 136     147.807 174.055 161.878  1.00 48.78           C
ATOM    836  CD2 LEU A 136     148.732 173.793 159.588  1.00 48.78           C
ATOM    837  N   ALA A 137     150.494 170.550 158.907  1.00 45.64           N
ATOM    838  CA  ALA A 137     151.038 170.592 157.555  1.00 45.64           C
ATOM    839  C   ALA A 137     150.560 169.398 156.744  1.00 45.64           C
ATOM    840  O   ALA A 137     150.165 169.540 155.582  1.00 45.64           O
ATOM    841  CB  ALA A 137     152.565 170.638 157.602  1.00 45.64           C
ATOM    842  N   ALA A 138     150.567 168.210 157.351  1.00 45.37           N
ATOM    843  CA  ALA A 138     150.136 167.013 156.644  1.00 45.37           C
ATOM    844  C   ALA A 138     148.663 167.088 156.282  1.00 45.37           C
ATOM    845  O   ALA A 138     148.290 166.819 155.136  1.00 45.37           O
ATOM    846  CB  ALA A 138     150.418 165.772 157.491  1.00 45.37           C
ATOM    847  N   VAL A 139     147.807 167.457 157.236  1.00 40.47           N
ATOM    848  CA  VAL A 139     146.377 167.491 156.949  1.00 40.47           C
ATOM    849  C   VAL A 139     146.081 168.535 155.879  1.00 40.47           C
ATOM    850  O   VAL A 139     145.324 168.277 154.938  1.00 40.47           O
ATOM    851  CB  VAL A 139     145.556 167.717 158.234  1.00 40.47           C
ATOM    852  CG1 VAL A 139     145.820 169.076 158.849  1.00 40.47           C
ATOM    853  CG2 VAL A 139     144.075 167.544 157.944  1.00 40.47           C
ATOM    854  N   LEU A 140     146.710 169.711 155.973  1.00 38.15           N
ATOM    855  CA  LEU A 140     146.500 170.721 154.943  1.00 38.15           C
ATOM    856  C   LEU A 140     146.956 170.224 153.578  1.00 38.15           C
ATOM    857  O   LEU A 140     146.153 170.163 152.644  1.00 38.15           O
ATOM    858  CB  LEU A 140     147.218 172.019 155.314  1.00 38.15           C
ATOM    859  CG  LEU A 140     146.420 173.054 156.115  1.00 38.15           C
ATOM    860  CD1 LEU A 140     145.237 173.552 155.308  1.00 38.15           C
ATOM    861  CD2 LEU A 140     145.944 172.503 157.445  1.00 38.15           C
ATOM    862  N   TYR A 141     148.210 169.789 153.462  1.00 37.01           N
ATOM    863  CA  TYR A 141     148.766 169.412 152.170  1.00 37.01           C
ATOM    864  C   TYR A 141     148.157 168.134 151.604  1.00 37.01           C
ATOM    865  O   TYR A 141     148.299 167.867 150.406  1.00 37.01           O
ATOM    866  CB  TYR A 141     150.285 169.263 152.280  1.00 37.01           C
ATOM    867  CG  TYR A 141     150.987 170.524 152.733  1.00 37.01           C
ATOM    868  CD1 TYR A 141     150.460 171.775 152.445  1.00 37.01           C
ATOM    869  CD2 TYR A 141     152.175 170.464 153.446  1.00 37.01           C
ATOM    870  CE1 TYR A 141     151.094 172.928 152.854  1.00 37.01           C
ATOM    871  CE2 TYR A 141     152.817 171.614 153.861  1.00 37.01           C
ATOM    872  CZ  TYR A 141     152.272 172.843 153.561  1.00 37.01           C
ATOM    873  OH  TYR A 141     152.906 173.993 153.970  1.00 37.01           O
ATOM    874  N   ILE A 142     147.479 167.333 152.427  1.00 36.62           N
ATOM    875  CA  ILE A 142     146.897 166.100 151.910  1.00 36.62           C
ATOM    876  C   ILE A 142     145.406 166.255 151.629  1.00 36.62           C
ATOM    877  O   ILE A 142     144.876 165.601 150.724  1.00 36.62           O
ATOM    878  CB  ILE A 142     147.179 164.936 152.877  1.00 36.62           C
ATOM    879  CG1 ILE A 142     148.683 164.691 152.981  1.00 36.62           C
ATOM    880  CG2 ILE A 142     146.492 163.663 152.419  1.00 36.62           C
ATOM    881  CD1 ILE A 142     149.324 164.317 151.668  1.00 36.62           C
ATOM    882  N   ILE A 143     144.705 167.121 152.353  1.00 25.13           N
ATOM    883  CA  ILE A 143     143.274 167.311 152.173  1.00 25.13           C
ATOM    884  C   ILE A 143     142.972 168.604 151.427  1.00 25.13           C
ATOM    885  O   ILE A 143     142.361 168.582 150.360  1.00 25.13           O
ATOM    886  CB  ILE A 143     142.536 167.266 153.529  1.00 25.13           C
ATOM    887  CG1 ILE A 143     143.074 166.124 154.391  1.00 25.13           C
ATOM    888  CG2 ILE A 143     141.045 167.108 153.313  1.00 25.13           C
ATOM    889  CD1 ILE A 143     142.930 164.760 153.759  1.00 25.13           C
ATOM    890  N   GLY A 144     143.398 169.744 151.973  1.00 28.96           N
ATOM    891  CA  GLY A 144     143.012 171.013 151.383  1.00 28.96           C
ATOM    892  C   GLY A 144     143.548 171.189 149.976  1.00 28.96           C
ATOM    893  O   GLY A 144     142.820 171.599 149.070  1.00 28.96           O
ATOM    894  N   VAL A 145     144.826 170.861 149.770  1.00 15.28           N
ATOM    895  CA  VAL A 145     145.435 171.060 148.454  1.00 15.28           C
ATOM    896  C   VAL A 145     144.706 170.279 147.367  1.00 15.28           C
ATOM    897  O   VAL A 145     144.363 170.878 146.334  1.00 15.28           O
ATOM    898  CB  VAL A 145     146.939 170.744 148.510  1.00 15.28           C
ATOM    899  CG1 VAL A 145     147.539 170.814 147.121  1.00 15.28           C
ATOM    900  CG2 VAL A 145     147.644 171.707 149.441  1.00 15.28           C
ATOM    901  N   PRO A 146     144.431 168.978 147.514  1.00 10.45           N
ATOM    902  CA  PRO A 146     143.552 168.327 146.532  1.00 10.45           C
ATOM    903  C   PRO A 146     142.163 168.930 146.490  1.00 10.45           C
ATOM    904  O   PRO A 146     141.592 169.076 145.403  1.00 10.45           O
ATOM    905  CB  PRO A 146     143.524 166.868 147.000  1.00 10.45           C
ATOM    906  CG  PRO A 146     144.775 166.700 147.761  1.00 10.45           C
ATOM    907  CD  PRO A 146     144.964 167.997 148.476  1.00 10.45           C
ATOM    908  N   LEU A 147     141.608 169.316 147.638  1.00  7.18           N
ATOM    909  CA  LEU A 147     140.285 169.928 147.637  1.00  7.18           C
ATOM    910  C   LEU A 147     140.309 171.330 147.046  1.00  7.18           C
ATOM    911  O   LEU A 147     139.363 171.723 146.359  1.00  7.18           O
ATOM    912  CB  LEU A 147     139.701 169.946 149.049  1.00  7.18           C
ATOM    913  CG  LEU A 147     138.879 168.720 149.456  1.00  7.18           C
ATOM    914  CD1 LEU A 147     137.643 168.639 148.581  1.00  7.18           C
ATOM    915  CD2 LEU A 147     139.663 167.426 149.366  1.00  7.18           C
ATOM    916  N   VAL A 148     141.368 172.102 147.294  1.00 23.00           N
ATOM    917  CA  VAL A 148     141.486 173.405 146.643  1.00 23.00           C
ATOM    918  C   VAL A 148     141.612 173.232 145.136  1.00 23.00           C
ATOM    919  O   VAL A 148     140.993 173.966 144.355  1.00 23.00           O
ATOM    920  CB  VAL A 148     142.670 174.194 147.228  1.00 23.00           C
ATOM    921  CG1 VAL A 148     142.986 175.387 146.356  1.00 23.00           C
ATOM    922  CG2 VAL A 148     142.344 174.655 148.635  1.00 23.00           C
ATOM    923  N   TRP A 149     142.407 172.250 144.706  1.00 16.80           N
ATOM    924  CA  TRP A 149     142.519 171.935 143.286  1.00 16.80           C
ATOM    925  C   TRP A 149     141.157 171.603 142.696  1.00 16.80           C
ATOM    926  O   TRP A 149     140.791 172.100 141.625  1.00 16.80           O
ATOM    927  CB  TRP A 149     143.487 170.763 143.105  1.00 16.80           C
ATOM    928  CG  TRP A 149     143.668 170.260 141.698  1.00 16.80           C
ATOM    929  CD1 TRP A 149     142.704 169.771 140.864  1.00 16.80           C
ATOM    930  CD2 TRP A 149     144.904 170.140 140.988  1.00 16.80           C
ATOM    931  NE1 TRP A 149     143.258 169.384 139.673  1.00 16.80           N
ATOM    932  CE2 TRP A 149     144.609 169.598 139.724  1.00 16.80           C
ATOM    933  CE3 TRP A 149     146.230 170.451 141.294  1.00 16.80           C
ATOM    934  CZ2 TRP A 149     145.588 169.361 138.769  1.00 16.80           C
ATOM    935  CZ3 TRP A 149     147.200 170.215 140.344  1.00 16.80           C
ATOM    936  CH2 TRP A 149     146.875 169.675 139.098  1.00 16.80           C
ATOM    937  N   ASN A 150     140.391 170.758 143.383  1.00 37.03           N
ATOM    938  CA  ASN A 150     139.106 170.331 142.845  1.00 37.03           C
ATOM    939  C   ASN A 150     138.108 171.478 142.820  1.00 37.03           C
ATOM    940  O   ASN A 150     137.329 171.611 141.871  1.00 37.03           O
ATOM    941  CB  ASN A 150     138.562 169.161 143.655  1.00 37.03           C
ATOM    942  CG  ASN A 150     137.591 168.325 142.865  1.00 37.03           C
ATOM    943  OD1 ASN A 150     137.191 168.697 141.765  1.00 37.03           O
ATOM    944  ND2 ASN A 150     137.230 167.173 143.403  1.00 37.03           N
ATOM    945  N   MET A 151     138.111 172.314 143.858  1.00 14.68           N
ATOM    946  CA  MET A 151     137.228 173.471 143.874  1.00 14.68           C
ATOM    947  C   MET A 151     137.567 174.427 142.743  1.00 14.68           C
ATOM    948  O   MET A 151     136.669 174.979 142.098  1.00 14.68           O
ATOM    949  CB  MET A 151     137.314 174.180 145.223  1.00 14.68           C
ATOM    950  CG  MET A 151     136.500 173.519 146.318  1.00 14.68           C
ATOM    951  SD  MET A 151     137.256 173.692 147.943  1.00 14.68           S
ATOM    952  CE  MET A 151     136.094 172.779 148.953  1.00 14.68           C
ATOM    953  N   PHE A 152     138.858 174.633 142.480  1.00  7.12           N
ATOM    954  CA  PHE A 152     139.242 175.493 141.369  1.00  7.12           C
ATOM    955  C   PHE A 152     138.853 174.876 140.033  1.00  7.12           C
ATOM    956  O   PHE A 152     138.439 175.587 139.113  1.00  7.12           O
ATOM    957  CB  PHE A 152     140.737 175.786 141.421  1.00  7.12           C
ATOM    958  CG  PHE A 152     141.078 176.991 142.239  1.00  7.12           C
ATOM    959  CD1 PHE A 152     140.563 178.230 141.907  1.00  7.12           C
ATOM    960  CD2 PHE A 152     141.897 176.886 143.344  1.00  7.12           C
ATOM    961  CE1 PHE A 152     140.866 179.341 142.656  1.00  7.12           C
ATOM    962  CE2 PHE A 152     142.203 177.996 144.097  1.00  7.12           C
ATOM    963  CZ  PHE A 152     141.687 179.225 143.753  1.00  7.12           C
ATOM    964  N   GLY A 153     138.976 173.555 139.907  1.00  6.06           N
ATOM    965  CA  GLY A 153     138.530 172.903 138.687  1.00  6.06           C
ATOM    966  C   GLY A 153     137.042 173.080 138.456  1.00  6.06           C
ATOM    967  O   GLY A 153     136.602 173.384 137.345  1.00  6.06           O
ATOM    968  N   LYS A 154     136.248 172.904 139.513  1.00  7.12           N
ATOM    969  CA  LYS A 154     134.809 173.113 139.402  1.00  7.12           C
ATOM    970  C   LYS A 154     134.491 174.561 139.058  1.00  7.12           C
ATOM    971  O   LYS A 154     133.609 174.832 138.235  1.00  7.12           O
ATOM    972  CB  LYS A 154     134.118 172.702 140.700  1.00  7.12           C
ATOM    973  CG  LYS A 154     134.315 171.242 141.051  1.00  7.12           C
ATOM    974  CD  LYS A 154     133.622 170.877 142.343  1.00  7.12           C
ATOM    975  CE  LYS A 154     133.848 169.416 142.679  1.00  7.12           C
ATOM    976  NZ  LYS A 154     133.118 169.008 143.908  1.00  7.12           N
ATOM    977  N   LEU A 155     135.202 175.506 139.673  1.00  7.12           N
ATOM    978  CA  LEU A 155     134.973 176.914 139.377  1.00  7.12           C
ATOM    979  C   LEU A 155     135.296 177.232 137.924  1.00  7.12           C
ATOM    980  O   LEU A 155     134.556 177.969 137.263  1.00  7.12           O
ATOM    981  CB  LEU A 155     135.804 177.784 140.316  1.00  7.12           C
ATOM    982  CG  LEU A 155     135.529 179.284 140.256  1.00  7.12           C
ATOM    983  CD1 LEU A 155     134.086 179.574 140.622  1.00  7.12           C
ATOM    984  CD2 LEU A 155     136.477 180.033 141.173  1.00  7.12           C
ATOM    985  N   TYR A 156     136.391 176.680 137.405  1.00  7.12           N
ATOM    986  CA  TYR A 156     136.749 176.929 136.014  1.00  7.12           C
ATOM    987  C   TYR A 156     135.753 176.282 135.060  1.00  7.12           C
ATOM    988  O   TYR A 156     135.429 176.854 134.014  1.00  7.12           O
ATOM    989  CB  TYR A 156     138.167 176.436 135.741  1.00  7.12           C
ATOM    990  CG  TYR A 156     139.229 177.295 136.383  1.00  7.12           C
ATOM    991  CD1 TYR A 156     139.162 178.677 136.314  1.00  7.12           C
ATOM    992  CD2 TYR A 156     140.299 176.727 137.053  1.00  7.12           C
ATOM    993  CE1 TYR A 156     140.126 179.467 136.899  1.00  7.12           C
ATOM    994  CE2 TYR A 156     141.267 177.509 137.640  1.00  7.12           C
ATOM    995  CZ  TYR A 156     141.176 178.878 137.559  1.00  7.12           C
ATOM    996  OH  TYR A 156     142.142 179.662 138.142  1.00  7.12           O
ATOM    997  N   THR A 157     135.252 175.093 135.402  1.00  7.12           N
ATOM    998  CA  THR A 157     134.228 174.470 134.569  1.00  7.12           C
ATOM    999  C   THR A 157     132.957 175.317 134.563  1.00  7.12           C
ATOM   1000  O   THR A 157     132.307 175.474 133.524  1.00  7.12           O
ATOM   1001  CB  THR A 157     133.913 173.063 135.068  1.00  7.12           C
ATOM   1002  OG1 THR A 157     133.598 173.107 136.461  1.00  7.12           O
ATOM   1003  CG2 THR A 157     135.110 172.156 134.863  1.00  7.12           C
ATOM   1004  N   MET A 158     132.589 175.867 135.721  1.00  8.43           N
ATOM   1005  CA  MET A 158     131.440 176.763 135.776  1.00  8.43           C
ATOM   1006  C   MET A 158     131.668 177.998 134.921  1.00  8.43           C
ATOM   1007  O   MET A 158     130.759 178.451 134.216  1.00  8.43           O
ATOM   1008  CB  MET A 158     131.145 177.160 137.221  1.00  8.43           C
ATOM   1009  CG  MET A 158     130.195 176.225 137.942  1.00  8.43           C
ATOM   1010  SD  MET A 158     130.170 176.495 139.721  1.00  8.43           S
ATOM   1011  CE  MET A 158     131.146 175.103 140.278  1.00  8.43           C
ATOM   1012  N   MET A 159     132.877 178.557 134.970  1.00  7.12           N
ATOM   1013  CA  MET A 159     133.191 179.717 134.143  1.00  7.12           C
ATOM   1014  C   MET A 159     133.071 179.384 132.663  1.00  7.12           C
ATOM   1015  O   MET A 159     132.558 180.188 131.877  1.00  7.12           O
ATOM   1016  CB  MET A 159     134.595 180.224 134.461  1.00  7.12           C
ATOM   1017  CG  MET A 159     134.748 180.798 135.852  1.00  7.12           C
ATOM   1018  SD  MET A 159     136.442 181.301 136.197  1.00  7.12           S
ATOM   1019  CE  MET A 159     136.588 182.733 135.134  1.00  7.12           C
ATOM   1020  N   LEU A 160     133.548 178.205 132.265  1.00  7.12           N
ATOM   1021  CA  LEU A 160     133.441 177.793 130.869  1.00  7.12           C
ATOM   1022  C   LEU A 160     131.984 177.635 130.454  1.00  7.12           C
ATOM   1023  O   LEU A 160     131.564 178.156 129.415  1.00  7.12           O
ATOM   1024  CB  LEU A 160     134.207 176.490 130.648  1.00  7.12           C
ATOM   1025  CG  LEU A 160     135.722 176.568 130.819  1.00  7.12           C
ATOM   1026  CD1 LEU A 160     136.289 175.203 131.154  1.00  7.12           C
ATOM   1027  CD2 LEU A 160     136.361 177.120 129.563  1.00  7.12           C
ATOM   1028  N   ASP A 161     131.196 176.920 131.258  1.00 13.86           N
ATOM   1029  CA  ASP A 161     129.787 176.737 130.931  1.00 13.86           C
ATOM   1030  C   ASP A 161     129.004 178.029 131.117  1.00 13.86           C
ATOM   1031  O   ASP A 161     128.042 178.292 130.386  1.00 13.86           O
ATOM   1032  CB  ASP A 161     129.189 175.619 131.783  1.00 13.86           C
ATOM   1033  CG  ASP A 161     129.797 174.267 131.478  1.00 13.86           C
ATOM   1034  OD1 ASP A 161     130.736 174.209 130.657  1.00 13.86           O
ATOM   1035  OD2 ASP A 161     129.333 173.261 132.054  1.00 13.86           O1-
ATOM   1036  N   GLY A 162     129.398 178.846 132.085  1.00 15.51           N
ATOM   1037  CA  GLY A 162     128.694 180.072 132.384  1.00 15.51           C
ATOM   1038  C   GLY A 162     127.554 179.937 133.366  1.00 15.51           C
ATOM   1039  O   GLY A 162     126.873 180.933 133.632  1.00 15.51           O
ATOM   1040  N   SER A 163     127.325 178.746 133.911  1.00 25.32           N
ATOM   1041  CA  SER A 163     126.244 178.544 134.863  1.00 25.32           C
ATOM   1042  C   SER A 163     126.619 177.405 135.796  1.00 25.32           C
ATOM   1043  O   SER A 163     127.230 176.416 135.384  1.00 25.32           O
ATOM   1044  CB  SER A 163     124.920 178.246 134.153  1.00 25.32           C
ATOM   1045  OG  SER A 163     125.030 177.088 133.345  1.00 25.32           O
ATOM   1046  N   SER A 164     126.244 177.554 137.041  1.00 22.25           N
ATOM   1047  CA  SER A 164     126.548 176.535 138.030  1.00 22.25           C
ATOM   1048  C   SER A 164     125.547 175.389 137.948  1.00 22.25           C
ATOM   1049  O   SER A 164     124.402 175.586 137.530  1.00 22.25           O
ATOM   1050  CB  SER A 164     126.523 177.135 139.431  1.00 22.25           C
ATOM   1051  OG  SER A 164     127.341 178.289 139.500  1.00 22.25           O
ATOM   1052  N   PRO A 165     125.958 174.175 138.328  1.00 26.86           N
ATOM   1053  CA  PRO A 165     124.989 173.068 138.365  1.00 26.86           C
ATOM   1054  C   PRO A 165     123.822 173.347 139.289  1.00 26.86           C
ATOM   1055  O   PRO A 165     122.685 172.959 138.992  1.00 26.86           O
ATOM   1056  CB  PRO A 165     125.830 171.879 138.854  1.00 26.86           C
ATOM   1057  CG  PRO A 165     127.244 172.274 138.622  1.00 26.86           C
ATOM   1058  CD  PRO A 165     127.298 173.756 138.762  1.00 26.86           C
ATOM   1059  N   TYR A 166     124.077 174.016 140.408  1.00 29.64           N
ATOM   1060  CA  TYR A 166     123.034 174.424 141.348  1.00 29.64           C
ATOM   1061  C   TYR A 166     123.073 175.939 141.459  1.00 29.64           C
ATOM   1062  O   TYR A 166     123.881 176.486 142.231  1.00 29.64           O
ATOM   1063  CB  TYR A 166     123.246 173.771 142.710  1.00 29.64           C
ATOM   1064  CG  TYR A 166     123.473 172.282 142.625  1.00 29.64           C
ATOM   1065  CD1 TYR A 166     122.658 171.480 141.841  1.00 29.64           C
ATOM   1066  CD2 TYR A 166     124.513 171.680 143.314  1.00 29.64           C
ATOM   1067  CE1 TYR A 166     122.865 170.119 141.756  1.00 29.64           C
ATOM   1068  CE2 TYR A 166     124.728 170.320 143.237  1.00 29.64           C
ATOM   1069  CZ  TYR A 166     123.902 169.545 142.456  1.00 29.64           C
ATOM   1070  OH  TYR A 166     124.114 168.189 142.376  1.00 29.64           O
ATOM   1071  N   PRO A 167     122.241 176.658 140.707  1.00 27.67           N
ATOM   1072  CA  PRO A 167     122.336 178.120 140.686  1.00 27.67           C
ATOM   1073  C   PRO A 167     122.112 178.719 142.071  1.00 27.67           C
ATOM   1074  O   PRO A 167     121.303 178.228 142.861  1.00 27.67           O
ATOM   1075  CB  PRO A 167     121.222 178.539 139.721  1.00 27.67           C
ATOM   1076  CG  PRO A 167     120.365 177.328 139.533  1.00 27.67           C
ATOM   1077  CD  PRO A 167     121.238 176.147 139.764  1.00 27.67           C
ATOM   1078  N   GLY A 168     122.850 179.787 142.359  1.00 33.00           N
ATOM   1079  CA  GLY A 168     122.729 180.474 143.628  1.00 33.00           C
ATOM   1080  C   GLY A 168     123.536 179.840 144.741  1.00 33.00           C
ATOM   1081  O   GLY A 168     124.354 180.507 145.381  1.00 33.00           O
ATOM   1082  N   ASP A 169     123.315 178.550 144.979  1.00 37.82           N
ATOM   1083  CA  ASP A 169     124.067 177.840 146.008  1.00 37.82           C
ATOM   1084  C   ASP A 169     125.388 177.359 145.441  1.00 37.82           C
ATOM   1085  O   ASP A 169     125.427 176.392 144.681  1.00 37.82           O
ATOM   1086  CB  ASP A 169     123.265 176.653 146.542  1.00 37.82           C
ATOM   1087  CG  ASP A 169     124.021 175.860 147.595  1.00 37.82           C
ATOM   1088  OD1 ASP A 169     125.110 176.301 148.022  1.00 37.82           O
ATOM   1089  OD2 ASP A 169     123.520 174.791 148.001  1.00 37.82           O1-
ATOM   1090  N   PHE A 170     126.473 178.027 145.809  1.00 36.27           N
ATOM   1091  CA  PHE A 170     127.775 177.661 145.269  1.00 36.27           C
ATOM   1092  C   PHE A 170     128.497 176.619 146.117  1.00 36.27           C
ATOM   1093  O   PHE A 170     129.376 175.922 145.619  1.00 36.27           O
ATOM   1094  CB  PHE A 170     128.647 178.904 145.090  1.00 36.27           C
ATOM   1095  CG  PHE A 170     128.156 179.829 144.016  1.00 36.27           C
ATOM   1096  CD1 PHE A 170     127.255 180.837 144.310  1.00 36.27           C
ATOM   1097  CD2 PHE A 170     128.585 179.680 142.709  1.00 36.27           C
ATOM   1098  CE1 PHE A 170     126.797 181.686 143.322  1.00 36.27           C
ATOM   1099  CE2 PHE A 170     128.131 180.525 141.715  1.00 36.27           C
ATOM   1100  CZ  PHE A 170     127.235 181.530 142.022  1.00 36.27           C
ATOM   1101  N   LEU A 171     128.129 176.496 147.386  1.00 33.95           N
ATOM   1102  CA  LEU A 171     128.749 175.469 148.210  1.00 33.95           C
ATOM   1103  C   LEU A 171     128.431 174.094 147.667  1.00 33.95           C
ATOM   1104  O   LEU A 171     129.329 173.293 147.428  1.00 33.95           O
ATOM   1105  CB  LEU A 171     128.275 175.552 149.649  1.00 33.95           C
ATOM   1106  CG  LEU A 171     128.724 174.415 150.567  1.00 33.95           C
ATOM   1107  CD1 LEU A 171     130.237 174.416 150.720  1.00 33.95           C
ATOM   1108  CD2 LEU A 171     128.044 174.527 151.923  1.00 33.95           C
ATOM   1109  N   LYS A 172     127.151 173.825 147.450  1.00 29.16           N
ATOM   1110  CA  LYS A 172     126.767 172.541 146.901  1.00 29.16           C
ATOM   1111  C   LYS A 172     127.424 172.393 145.546  1.00 29.16           C
ATOM   1112  O   LYS A 172     127.883 171.310 145.186  1.00 29.16           O
ATOM   1113  CB  LYS A 172     125.252 172.428 146.781  1.00 29.16           C
ATOM   1114  CG  LYS A 172     124.768 171.014 146.513  1.00 29.16           C
ATOM   1115  CD  LYS A 172     123.251 170.938 146.487  1.00 29.16           C
ATOM   1116  CE  LYS A 172     122.661 171.329 147.830  1.00 29.16           C
ATOM   1117  NZ  LYS A 172     121.176 171.229 147.829  1.00 29.16           N
ATOM   1118  N   SER A 173     127.525 173.492 144.810  1.00 24.56           N
ATOM   1119  CA  SER A 173     128.185 173.458 143.511  1.00 24.56           C
ATOM   1120  C   SER A 173     129.669 173.152 143.653  1.00 24.56           C
ATOM   1121  O   SER A 173     130.252 172.489 142.799  1.00 24.56           O
ATOM   1122  CB  SER A 173     127.992 174.786 142.782  1.00 24.56           C
ATOM   1123  OG  SER A 173     126.617 175.048 142.554  1.00 24.56           O
ATOM   1124  N   LEU A 174     130.284 173.636 144.724  1.00 18.57           N
ATOM   1125  CA  LEU A 174     131.709 173.398 144.941  1.00 18.57           C
ATOM   1126  C   LEU A 174     131.939 172.116 145.719  1.00 18.57           C
ATOM   1127  O   LEU A 174     133.079 171.694 145.900  1.00 18.57           O
ATOM   1128  CB  LEU A 174     132.355 174.582 145.663  1.00 18.57           C
ATOM   1129  CG  LEU A 174     132.847 175.737 144.790  1.00 18.57           C
ATOM   1130  CD1 LEU A 174     131.806 176.164 143.766  1.00 18.57           C
ATOM   1131  CD2 LEU A 174     133.280 176.912 145.650  1.00 18.57           C
ATOM   1132  N   ILE A 175     130.864 171.492 146.181  1.00 20.26           N
ATOM   1133  CA  ILE A 175     130.985 170.235 146.893  1.00 20.26           C
ATOM   1134  C   ILE A 175     130.616 169.067 145.990  1.00 20.26           C
ATOM   1135  O   ILE A 175     131.369 168.104 145.871  1.00 20.26           O
ATOM   1136  CB  ILE A 175     130.105 170.192 148.155  1.00 20.26           C
ATOM   1137  CG1 ILE A 175     130.622 171.194 149.184  1.00 20.26           C
ATOM   1138  CG2 ILE A 175     130.053 168.794 148.733  1.00 20.26           C
ATOM   1139  CD1 ILE A 175     132.077 170.987 149.544  1.00 20.26           C
ATOM   1140  N   TYR A 176     129.457 169.154 145.345  1.00 34.96           N
ATOM   1141  CA  TYR A 176     129.020 168.070 144.475  1.00 34.96           C
ATOM   1142  C   TYR A 176     129.400 168.325 143.023  1.00 34.96           C
ATOM   1143  O   TYR A 176     129.810 167.399 142.315  1.00 34.96           O
ATOM   1144  CB  TYR A 176     127.512 167.875 144.609  1.00 34.96           C
ATOM   1145  CG  TYR A 176     127.098 167.400 145.979  1.00 34.96           C
ATOM   1146  CD1 TYR A 176     127.241 166.071 146.341  1.00 34.96           C
ATOM   1147  CD2 TYR A 176     126.574 168.281 146.912  1.00 34.96           C
ATOM   1148  CE1 TYR A 176     126.872 165.629 147.592  1.00 34.96           C
ATOM   1149  CE2 TYR A 176     126.199 167.848 148.166  1.00 34.96           C
ATOM   1150  CZ  TYR A 176     126.349 166.520 148.500  1.00 34.96           C
ATOM   1151  OH  TYR A 176     125.978 166.079 149.749  1.00 34.96           O
ATOM   1152  N   GLY A 177     129.272 169.563 142.562  1.00 18.26           N
ATOM   1153  CA  GLY A 177     129.642 169.903 141.204  1.00 18.26           C
ATOM   1154  C   GLY A 177     128.773 169.200 140.177  1.00 18.26           C
ATOM   1155  O   GLY A 177     127.580 168.971 140.362  1.00 18.26           O
ATOM   1156  N   TYR A 178     129.408 168.852 139.061  1.00 12.32           N
ATOM   1157  CA  TYR A 178     128.716 168.187 137.967  1.00 12.32           C
ATOM   1158  C   TYR A 178     128.684 166.681 138.176  1.00 12.32           C
ATOM   1159  O   TYR A 178     129.258 165.927 137.385  1.00 12.32           O
ATOM   1160  CB  TYR A 178     129.384 168.523 136.635  1.00 12.32           C
ATOM   1161  CG  TYR A 178     129.425 170.000 136.337  1.00 12.32           C
ATOM   1162  CD1 TYR A 178     130.481 170.784 136.767  1.00 12.32           C
ATOM   1163  CD2 TYR A 178     128.402 170.610 135.630  1.00 12.32           C
ATOM   1164  CE1 TYR A 178     130.519 172.132 136.499  1.00 12.32           C
ATOM   1165  CE2 TYR A 178     128.431 171.957 135.355  1.00 12.32           C
ATOM   1166  CZ  TYR A 178     129.491 172.713 135.793  1.00 12.32           C
ATOM   1167  OH  TYR A 178     129.522 174.060 135.520  1.00 12.32           O
ATOM   1168  N   ASP A 179     128.017 166.234 139.231  1.00 26.15           N
ATOM   1169  CA  ASP A 179     127.902 164.813 139.511  1.00 26.15           C
ATOM   1170  C   ASP A 179     126.487 164.325 139.215  1.00 26.15           C
ATOM   1171  O   ASP A 179     125.550 165.111 139.060  1.00 26.15           O
ATOM   1172  CB  ASP A 179     128.270 164.521 140.964  1.00 26.15           C
ATOM   1173  CG  ASP A 179     128.901 163.158 141.140  1.00 26.15           C
ATOM   1174  OD1 ASP A 179     128.465 162.210 140.454  1.00 26.15           O
ATOM   1175  OD2 ASP A 179     129.834 163.034 141.960  1.00 26.15           O1-
ATOM   1176  N   GLN A 180     126.344 163.003 139.135  1.00 34.27           N
ATOM   1177  CA  GLN A 180     125.059 162.402 138.787  1.00 34.27           C
ATOM   1178  C   GLN A 180     124.142 162.211 139.987  1.00 34.27           C
ATOM   1179  O   GLN A 180     123.014 161.740 139.806  1.00 34.27           O
ATOM   1180  CB  GLN A 180     125.283 161.057 138.097  1.00 34.27           C
ATOM   1181  CG  GLN A 180     125.784 161.169 136.671  1.00 34.27           C
ATOM   1182  CD  GLN A 180     125.791 159.838 135.950  1.00 34.27           C
ATOM   1183  OE1 GLN A 180     125.837 159.778 134.724  1.00 34.27           O
ATOM   1184  NE2 GLN A 180     125.740 158.754 136.718  1.00 34.27           N
ATOM   1185  N   SER A 181     124.586 162.551 141.194  1.00 43.98           N
ATOM   1186  CA  SER A 181     123.720 162.445 142.361  1.00 43.98           C
ATOM   1187  C   SER A 181     122.584 163.452 142.257  1.00 43.98           C
ATOM   1188  O   SER A 181     122.815 164.665 142.256  1.00 43.98           O
ATOM   1189  CB  SER A 181     124.526 162.673 143.638  1.00 43.98           C
ATOM   1190  OG  SER A 181     125.023 163.998 143.696  1.00 43.98           O
ATOM   1191  N   ALA A 182     121.356 162.948 142.167  1.00 53.74           N
ATOM   1192  CA  ALA A 182     120.202 163.816 141.970  1.00 53.74           C
ATOM   1193  C   ALA A 182     119.847 164.536 143.263  1.00 53.74           C
ATOM   1194  O   ALA A 182     119.405 163.909 144.231  1.00 53.74           O
ATOM   1195  CB  ALA A 182     119.012 163.000 141.469  1.00 53.74           C
ATOM   1196  N   THR A 183     120.026 165.862 143.262  1.00 63.77           N
ATOM   1197  CA  THR A 183     119.753 166.761 144.381  1.00 63.77           C
ATOM   1198  C   THR A 183     120.219 166.168 145.706  1.00 63.77           C
ATOM   1199  O   THR A 183     119.395 165.897 146.588  1.00 63.77           O
ATOM   1200  CB  THR A 183     118.261 167.093 144.458  1.00 63.77           C
ATOM   1201  OG1 THR A 183     117.498 165.882 144.540  1.00 63.77           O
ATOM   1202  CG2 THR A 183     117.828 167.879 143.230  1.00 63.77           C
ATOM   1203  N   PRO A 184     121.518 165.945 145.883  1.00 52.68           N
ATOM   1204  CA  PRO A 184     121.999 165.381 147.145  1.00 52.68           C
ATOM   1205  C   PRO A 184     121.834 166.370 148.286  1.00 52.68           C
ATOM   1206  O   PRO A 184     121.909 167.588 148.110  1.00 52.68           O
ATOM   1207  CB  PRO A 184     123.474 165.098 146.863  1.00 52.68           C
ATOM   1208  CG  PRO A 184     123.843 166.139 145.866  1.00 52.68           C
ATOM   1209  CD  PRO A 184     122.627 166.372 145.014  1.00 52.68           C
ATOM   1210  N   GLU A 185     121.612 165.824 149.476  1.00 51.92           N
ATOM   1211  CA  GLU A 185     121.364 166.666 150.632  1.00 51.92           C
ATOM   1212  C   GLU A 185     122.686 167.134 151.234  1.00 51.92           C
ATOM   1213  O   GLU A 185     123.753 166.570 150.979  1.00 51.92           O
ATOM   1214  CB  GLU A 185     120.531 165.917 151.673  1.00 51.92           C
ATOM   1215  CG  GLU A 185     119.579 166.800 152.477  1.00 51.92           C
ATOM   1216  CD  GLU A 185     120.214 167.384 153.722  1.00 51.92           C
ATOM   1217  OE1 GLU A 185     121.179 166.784 154.235  1.00 51.92           O
ATOM   1218  OE2 GLU A 185     119.747 168.445 154.188  1.00 51.92           O1-
ATOM   1219  N   LEU A 186     122.602 168.185 152.044  1.00 47.95           N
ATOM   1220  CA  LEU A 186     123.764 168.820 152.643  1.00 47.95           C
ATOM   1221  C   LEU A 186     124.183 168.130 153.949  1.00 47.95           C
ATOM   1222  O   LEU A 186     124.843 168.747 154.793  1.00 47.95           O
ATOM   1223  CB  LEU A 186     123.463 170.304 152.877  1.00 47.95           C
ATOM   1224  CG  LEU A 186     124.485 171.336 153.357  1.00 47.95           C
ATOM   1225  CD1 LEU A 186     125.634 171.450 152.381  1.00 47.95           C
ATOM   1226  CD2 LEU A 186     123.825 172.679 153.599  1.00 47.95           C
ATOM   1227  N   THR A 187     123.814 166.861 154.120  1.00 47.13           N
ATOM   1228  CA  THR A 187     124.131 166.125 155.338  1.00 47.13           C
ATOM   1229  C   THR A 187     125.638 166.026 155.533  1.00 47.13           C
ATOM   1230  O   THR A 187     126.393 165.847 154.574  1.00 47.13           O
ATOM   1231  CB  THR A 187     123.513 164.723 155.272  1.00 47.13           C
ATOM   1232  OG1 THR A 187     122.086 164.832 155.222  1.00 47.13           O
ATOM   1233  CG2 THR A 187     123.905 163.892 156.486  1.00 47.13           C
ATOM   1234  N   THR A 188     126.070 166.146 156.791  1.00 45.51           N
ATOM   1235  CA  THR A 188     127.494 166.079 157.101  1.00 45.51           C
ATOM   1236  C   THR A 188     128.092 164.746 156.671  1.00 45.51           C
ATOM   1237  O   THR A 188     129.225 164.689 156.185  1.00 45.51           O
ATOM   1238  CB  THR A 188     127.717 166.307 158.596  1.00 45.51           C
ATOM   1239  OG1 THR A 188     127.059 165.275 159.340  1.00 45.51           O
ATOM   1240  CG2 THR A 188     127.164 167.658 159.014  1.00 45.51           C
ATOM   1241  N   ARG A 189     127.344 163.656 156.850  1.00 44.23           N
ATOM   1242  CA  ARG A 189     127.814 162.357 156.376  1.00 44.23           C
ATOM   1243  C   ARG A 189     127.889 162.329 154.853  1.00 44.23           C
ATOM   1244  O   ARG A 189     128.870 161.842 154.271  1.00 44.23           O
ATOM   1245  CB  ARG A 189     126.896 161.254 156.901  1.00 44.23           C
ATOM   1246  CG  ARG A 189     127.223 159.865 156.392  1.00 44.23           C
ATOM   1247  CD  ARG A 189     126.237 158.848 156.940  1.00 44.23           C
ATOM   1248  NE  ARG A 189     126.538 157.492 156.498  1.00 44.23           N
ATOM   1249  CZ  ARG A 189     125.835 156.421 156.840  1.00 44.23           C
ATOM   1250  NH1 ARG A 189     124.782 156.511 157.636  1.00 44.23           N
ATOM   1251  NH2 ARG A 189     126.198 155.230 156.374  1.00 44.23           N
ATOM   1252  N   ALA A 190     126.858 162.855 154.189  1.00 37.77           N
ATOM   1253  CA  ALA A 190     126.884 162.945 152.734  1.00 37.77           C
ATOM   1254  C   ALA A 190     128.007 163.859 152.266  1.00 37.77           C
ATOM   1255  O   ALA A 190     128.680 163.568 151.271  1.00 37.77           O
ATOM   1256  CB  ALA A 190     125.536 163.438 152.212  1.00 37.77           C
ATOM   1257  N   ILE A 191     128.223 164.970 152.973  1.00 33.89           N
ATOM   1258  CA  ILE A 191     129.323 165.866 152.632  1.00 33.89           C
ATOM   1259  C   ILE A 191     130.656 165.145 152.763  1.00 33.89           C
ATOM   1260  O   ILE A 191     131.546 165.303 151.923  1.00 33.89           O
ATOM   1261  CB  ILE A 191     129.278 167.131 153.506  1.00 33.89           C
ATOM   1262  CG1 ILE A 191     128.164 168.065 153.041  1.00 33.89           C
ATOM   1263  CG2 ILE A 191     130.612 167.856 153.478  1.00 33.89           C
ATOM   1264  CD1 ILE A 191     128.083 169.330 153.851  1.00 33.89           C
ATOM   1265  N   PHE A 192     130.822 164.356 153.824  1.00 35.63           N
ATOM   1266  CA  PHE A 192     132.078 163.644 154.026  1.00 35.63           C
ATOM   1267  C   PHE A 192     132.316 162.625 152.920  1.00 35.63           C
ATOM   1268  O   PHE A 192     133.431 162.505 152.398  1.00 35.63           O
ATOM   1269  CB  PHE A 192     132.082 162.969 155.397  1.00 35.63           C
ATOM   1270  CG  PHE A 192     133.029 161.812 155.499  1.00 35.63           C
ATOM   1271  CD1 PHE A 192     134.382 162.027 155.687  1.00 35.63           C
ATOM   1272  CD2 PHE A 192     132.567 160.509 155.418  1.00 35.63           C
ATOM   1273  CE1 PHE A 192     135.258 160.966 155.785  1.00 35.63           C
ATOM   1274  CE2 PHE A 192     133.439 159.444 155.516  1.00 35.63           C
ATOM   1275  CZ  PHE A 192     134.787 159.673 155.700  1.00 35.63           C
ATOM   1276  N   TYR A 193     131.274 161.879 152.545  1.00 28.18           N
ATOM   1277  CA  TYR A 193     131.422 160.921 151.448  1.00 28.18           C
ATOM   1278  C   TYR A 193     131.760 161.633 150.143  1.00 28.18           C
ATOM   1279  O   TYR A 193     132.637 161.191 149.386  1.00 28.18           O
ATOM   1280  CB  TYR A 193     130.149 160.093 151.297  1.00 28.18           C
ATOM   1281  CG  TYR A 193     130.006 158.989 152.317  1.00 28.18           C
ATOM   1282  CD1 TYR A 193     131.065 158.137 152.598  1.00 28.18           C
ATOM   1283  CD2 TYR A 193     128.815 158.801 153.002  1.00 28.18           C
ATOM   1284  CE1 TYR A 193     130.941 157.126 153.528  1.00 28.18           C
ATOM   1285  CE2 TYR A 193     128.682 157.793 153.936  1.00 28.18           C
ATOM   1286  CZ  TYR A 193     129.748 156.959 154.195  1.00 28.18           C
ATOM   1287  OH  TYR A 193     129.620 155.953 155.125  1.00 28.18           O
ATOM   1288  N   GLN A 194     131.081 162.747 149.867  1.00 31.05           N
ATOM   1289  CA  GLN A 194     131.354 163.488 148.644  1.00 31.05           C
ATOM   1290  C   GLN A 194     132.775 164.028 148.629  1.00 31.05           C
ATOM   1291  O   GLN A 194     133.445 163.993 147.594  1.00 31.05           O
ATOM   1292  CB  GLN A 194     130.352 164.626 148.480  1.00 31.05           C
ATOM   1293  CG  GLN A 194     130.470 165.330 147.150  1.00 31.05           C
ATOM   1294  CD  GLN A 194     130.172 164.416 145.983  1.00 31.05           C
ATOM   1295  OE1 GLN A 194     129.418 163.452 146.109  1.00 31.05           O
ATOM   1296  NE2 GLN A 194     130.765 164.713 144.835  1.00 31.05           N
ATOM   1297  N   LEU A 195     133.251 164.543 149.763  1.00 21.95           N
ATOM   1298  CA  LEU A 195     134.608 165.072 149.815  1.00 21.95           C
ATOM   1299  C   LEU A 195     135.636 163.962 149.677  1.00 21.95           C
ATOM   1300  O   LEU A 195     136.697 164.168 149.082  1.00 21.95           O
ATOM   1301  CB  LEU A 195     134.834 165.852 151.109  1.00 21.95           C
ATOM   1302  CG  LEU A 195     134.576 167.357 151.043  1.00 21.95           C
ATOM   1303  CD1 LEU A 195     133.298 167.656 150.294  1.00 21.95           C
ATOM   1304  CD2 LEU A 195     134.535 167.955 152.437  1.00 21.95           C
ATOM   1305  N   LEU A 196     135.348 162.779 150.220  1.00 16.69           N
ATOM   1306  CA  LEU A 196     136.241 161.650 149.995  1.00 16.69           C
ATOM   1307  C   LEU A 196     136.319 161.305 148.517  1.00 16.69           C
ATOM   1308  O   LEU A 196     137.408 161.068 147.978  1.00 16.69           O
ATOM   1309  CB  LEU A 196     135.784 160.446 150.819  1.00 16.69           C
ATOM   1310  CG  LEU A 196     136.728 159.247 150.941  1.00 16.69           C
ATOM   1311  CD1 LEU A 196     136.519 158.556 152.274  1.00 16.69           C
ATOM   1312  CD2 LEU A 196     136.513 158.252 149.803  1.00 16.69           C
ATOM   1313  N   GLN A 197     135.169 161.284 147.840  1.00 23.35           N
ATOM   1314  CA  GLN A 197     135.165 161.018 146.405  1.00 23.35           C
ATOM   1315  C   GLN A 197     135.912 162.088 145.625  1.00 23.35           C
ATOM   1316  O   GLN A 197     136.671 161.781 144.696  1.00 23.35           O
ATOM   1317  CB  GLN A 197     133.727 160.876 145.911  1.00 23.35           C
ATOM   1318  CG  GLN A 197     133.575 160.929 144.404  1.00 23.35           C
ATOM   1319  CD  GLN A 197     132.123 160.916 143.972  1.00 23.35           C
ATOM   1320  OE1 GLN A 197     131.227 160.672 144.780  1.00 23.35           O
ATOM   1321  NE2 GLN A 197     131.884 161.134 142.685  1.00 23.35           N
ATOM   1322  N   ASN A 198     135.709 163.355 145.988  1.00  8.34           N
ATOM   1323  CA  ASN A 198     136.407 164.452 145.322  1.00  8.34           C
ATOM   1324  C   ASN A 198     137.911 164.353 145.529  1.00  8.34           C
ATOM   1325  O   ASN A 198     138.696 164.585 144.602  1.00  8.34           O
ATOM   1326  CB  ASN A 198     135.888 165.796 145.834  1.00  8.34           C
ATOM   1327  CG  ASN A 198     134.486 166.099 145.359  1.00  8.34           C
ATOM   1328  OD1 ASN A 198     133.574 166.288 146.159  1.00  8.34           O
ATOM   1329  ND2 ASN A 198     134.308 166.150 144.047  1.00  8.34           N
ATOM   1330  N   HIS A 199     138.331 164.026 146.749  1.00  7.12           N
ATOM   1331  CA  HIS A 199     139.748 163.858 147.032  1.00  7.12           C
ATOM   1332  C   HIS A 199     140.334 162.720 146.213  1.00  7.12           C
ATOM   1333  O   HIS A 199     141.442 162.832 145.683  1.00  7.12           O
ATOM   1334  CB  HIS A 199     139.955 163.611 148.524  1.00  7.12           C
ATOM   1335  CG  HIS A 199     141.384 163.693 148.954  1.00  7.12           C
ATOM   1336  ND1 HIS A 199     142.215 162.595 148.978  1.00  7.12           N
ATOM   1337  CD2 HIS A 199     142.132 164.741 149.369  1.00  7.12           C
ATOM   1338  CE1 HIS A 199     143.413 162.962 149.394  1.00  7.12           C
ATOM   1339  NE2 HIS A 199     143.390 164.259 149.637  1.00  7.12           N
ATOM   1340  N   SER A 200     139.600 161.612 146.098  1.00 25.21           N
ATOM   1341  CA  SER A 200     140.073 160.499 145.281  1.00 25.21           C
ATOM   1342  C   SER A 200     140.227 160.915 143.822  1.00 25.21           C
ATOM   1343  O   SER A 200     141.240 160.615 143.178  1.00 25.21           O
ATOM   1344  CB  SER A 200     139.112 159.319 145.405  1.00 25.21           C
ATOM   1345  OG  SER A 200     139.461 158.286 144.503  1.00 25.21           O
ATOM   1346  N   PHE A 201     139.229 161.622 143.290  1.00 15.91           N
ATOM   1347  CA  PHE A 201     139.285 162.073 141.903  1.00 15.91           C
ATOM   1348  C   PHE A 201     140.483 162.984 141.668  1.00 15.91           C
ATOM   1349  O   PHE A 201     141.233 162.814 140.697  1.00 15.91           O
ATOM   1350  CB  PHE A 201     137.990 162.798 141.546  1.00 15.91           C
ATOM   1351  CG  PHE A 201     137.863 163.137 140.094  1.00 15.91           C
ATOM   1352  CD1 PHE A 201     138.482 162.369 139.130  1.00 15.91           C
ATOM   1353  CD2 PHE A 201     137.104 164.218 139.693  1.00 15.91           C
ATOM   1354  CE1 PHE A 201     138.357 162.682 137.795  1.00 15.91           C
ATOM   1355  CE2 PHE A 201     136.978 164.537 138.361  1.00 15.91           C
ATOM   1356  CZ  PHE A 201     137.603 163.768 137.411  1.00 15.91           C
ATOM   1357  N   THR A 202     140.682 163.959 142.554  1.00 16.34           N
ATOM   1358  CA  THR A 202     141.770 164.908 142.359  1.00 16.34           C
ATOM   1359  C   THR A 202     143.124 164.248 142.562  1.00 16.34           C
ATOM   1360  O   THR A 202     144.093 164.590 141.876  1.00 16.34           O
ATOM   1361  CB  THR A 202     141.605 166.092 143.303  1.00 16.34           C
ATOM   1362  OG1 THR A 202     140.290 166.634 143.151  1.00 16.34           O
ATOM   1363  CG2 THR A 202     142.625 167.159 142.987  1.00 16.34           C
ATOM   1364  N   SER A 203     143.214 163.292 143.485  1.00 35.77           N
ATOM   1365  CA  SER A 203     144.456 162.552 143.653  1.00 35.77           C
ATOM   1366  C   SER A 203     144.786 161.769 142.394  1.00 35.77           C
ATOM   1367  O   SER A 203     145.940 161.733 141.958  1.00 35.77           O
ATOM   1368  CB  SER A 203     144.351 161.621 144.858  1.00 35.77           C
ATOM   1369  OG  SER A 203     143.939 162.331 146.010  1.00 35.77           O
ATOM   1370  N   LEU A 204     143.778 161.139 141.789  1.00  4.48           N
ATOM   1371  CA  LEU A 204     144.009 160.417 140.544  1.00  4.48           C
ATOM   1372  C   LEU A 204     144.481 161.357 139.442  1.00  4.48           C
ATOM   1373  O   LEU A 204     145.437 161.047 138.719  1.00  4.48           O
ATOM   1374  CB  LEU A 204     142.736 159.692 140.119  1.00  4.48           C
ATOM   1375  CG  LEU A 204     142.409 158.427 140.907  1.00  4.48           C
ATOM   1376  CD1 LEU A 204     141.290 157.665 140.227  1.00  4.48           C
ATOM   1377  CD2 LEU A 204     143.645 157.559 141.051  1.00  4.48           C
ATOM   1378  N   GLN A 205     143.828 162.513 139.305  1.00  7.12           N
ATOM   1379  CA  GLN A 205     144.236 163.469 138.279  1.00  7.12           C
ATOM   1380  C   GLN A 205     145.670 163.930 138.499  1.00  7.12           C
ATOM   1381  O   GLN A 205     146.470 163.989 137.558  1.00  7.12           O
ATOM   1382  CB  GLN A 205     143.296 164.670 138.267  1.00  7.12           C
ATOM   1383  CG  GLN A 205     141.994 164.443 137.545  1.00  7.12           C
ATOM   1384  CD  GLN A 205     141.331 165.742 137.156  1.00  7.12           C
ATOM   1385  OE1 GLN A 205     141.862 166.821 137.409  1.00  7.12           O
ATOM   1386  NE2 GLN A 205     140.163 165.648 136.538  1.00  7.12           N
ATOM   1387  N   PHE A 206     146.010 164.263 139.743  1.00 18.57           N
ATOM   1388  CA  PHE A 206     147.346 164.760 140.041  1.00 18.57           C
ATOM   1389  C   PHE A 206     148.396 163.686 139.796  1.00 18.57           C
ATOM   1390  O   PHE A 206     149.469 163.965 139.251  1.00 18.57           O
ATOM   1391  CB  PHE A 206     147.404 165.256 141.483  1.00 18.57           C
ATOM   1392  CG  PHE A 206     148.711 165.875 141.853  1.00 18.57           C
ATOM   1393  CD1 PHE A 206     149.009 167.168 141.470  1.00 18.57           C
ATOM   1394  CD2 PHE A 206     149.643 165.166 142.584  1.00 18.57           C
ATOM   1395  CE1 PHE A 206     150.212 167.741 141.808  1.00 18.57           C
ATOM   1396  CE2 PHE A 206     150.849 165.734 142.926  1.00 18.57           C
ATOM   1397  CZ  PHE A 206     151.134 167.024 142.537  1.00 18.57           C
ATOM   1398  N   ILE A 207     148.102 162.447 140.193  1.00  7.12           N
ATOM   1399  CA  ILE A 207     149.040 161.352 139.968  1.00  7.12           C
ATOM   1400  C   ILE A 207     149.272 161.154 138.479  1.00  7.12           C
ATOM   1401  O   ILE A 207     150.412 161.001 138.027  1.00  7.12           O
ATOM   1402  CB  ILE A 207     148.532 160.062 140.636  1.00  7.12           C
ATOM   1403  CG1 ILE A 207     148.645 160.169 142.156  1.00  7.12           C
ATOM   1404  CG2 ILE A 207     149.301 158.860 140.131  1.00  7.12           C
ATOM   1405  CD1 ILE A 207     150.033 160.510 142.636  1.00  7.12           C
ATOM   1406  N   MET A 208     148.196 161.162 137.691  1.00  7.12           N
ATOM   1407  CA  MET A 208     148.342 160.970 136.252  1.00  7.12           C
ATOM   1408  C   MET A 208     149.159 162.094 135.628  1.00  7.12           C
ATOM   1409  O   MET A 208     150.041 161.848 134.798  1.00  7.12           O
ATOM   1410  CB  MET A 208     146.968 160.868 135.595  1.00  7.12           C
ATOM   1411  CG  MET A 208     146.405 159.460 135.573  1.00  7.12           C
ATOM   1412  SD  MET A 208     144.606 159.430 135.596  1.00  7.12           S
ATOM   1413  CE  MET A 208     144.242 160.009 133.942  1.00  7.12           C
ATOM   1414  N   ILE A 209     148.892 163.338 136.030  1.00 43.57           N
ATOM   1415  CA  ILE A 209     149.616 164.472 135.459  1.00 43.57           C
ATOM   1416  C   ILE A 209     151.095 164.400 135.819  1.00 43.57           C
ATOM   1417  O   ILE A 209     151.972 164.614 134.972  1.00 43.57           O
ATOM   1418  CB  ILE A 209     148.987 165.797 135.921  1.00 43.57           C
ATOM   1419  CG1 ILE A 209     147.624 165.992 135.262  1.00 43.57           C
ATOM   1420  CG2 ILE A 209     149.904 166.956 135.605  1.00 43.57           C
ATOM   1421  CD1 ILE A 209     146.916 167.248 135.697  1.00 43.57           C
ATOM   1422  N   VAL A 210     151.394 164.098 137.083  1.00  7.12           N
ATOM   1423  CA  VAL A 210     152.784 164.027 137.521  1.00  7.12           C
ATOM   1424  C   VAL A 210     153.513 162.904 136.799  1.00  7.12           C
ATOM   1425  O   VAL A 210     154.654 163.068 136.354  1.00  7.12           O
ATOM   1426  CB  VAL A 210     152.856 163.859 139.048  1.00  7.12           C
ATOM   1427  CG1 VAL A 210     154.260 163.489 139.473  1.00  7.12           C
ATOM   1428  CG2 VAL A 210     152.425 165.140 139.730  1.00  7.12           C
ATOM   1429  N   ILE A 211     152.867 161.744 136.671  1.00  7.12           N
ATOM   1430  CA  ILE A 211     153.496 160.616 135.991  1.00  7.12           C
ATOM   1431  C   ILE A 211     153.765 160.960 134.534  1.00  7.12           C
ATOM   1432  O   ILE A 211     154.834 160.654 133.994  1.00  7.12           O
ATOM   1433  CB  ILE A 211     152.625 159.356 136.124  1.00  7.12           C
ATOM   1434  CG1 ILE A 211     152.744 158.777 137.532  1.00  7.12           C
ATOM   1435  CG2 ILE A 211     153.024 158.319 135.098  1.00  7.12           C
ATOM   1436  CD1 ILE A 211     151.903 157.546 137.750  1.00  7.12           C
ATOM   1437  N   LEU A 212     152.800 161.602 133.874  1.00  7.12           N
ATOM   1438  CA  LEU A 212     152.990 161.981 132.478  1.00  7.12           C
ATOM   1439  C   LEU A 212     154.156 162.949 132.327  1.00  7.12           C
ATOM   1440  O   LEU A 212     154.999 162.791 131.434  1.00  7.12           O
ATOM   1441  CB  LEU A 212     151.705 162.593 131.927  1.00  7.12           C
ATOM   1442  CG  LEU A 212     151.775 163.125 130.498  1.00  7.12           C
ATOM   1443  CD1 LEU A 212     151.916 161.979 129.519  1.00  7.12           C
ATOM   1444  CD2 LEU A 212     150.549 163.958 130.178  1.00  7.12           C
ATOM   1445  N   HIS A 213     154.227 163.957 133.199  1.00  5.27           N
ATOM   1446  CA  HIS A 213     155.318 164.924 133.120  1.00  5.27           C
ATOM   1447  C   HIS A 213     156.664 164.254 133.360  1.00  5.27           C
ATOM   1448  O   HIS A 213     157.642 164.526 132.653  1.00  5.27           O
ATOM   1449  CB  HIS A 213     155.096 166.053 134.122  1.00  5.27           C
ATOM   1450  CG  HIS A 213     154.182 167.128 133.627  1.00  5.27           C
ATOM   1451  ND1 HIS A 213     152.931 166.864 133.117  1.00  5.27           N
ATOM   1452  CD2 HIS A 213     154.339 168.470 133.565  1.00  5.27           C
ATOM   1453  CE1 HIS A 213     152.356 167.998 132.761  1.00  5.27           C
ATOM   1454  NE2 HIS A 213     153.189 168.988 133.022  1.00  5.27           N
ATOM   1455  N   ILE A 214     156.732 163.369 134.355  1.00  7.12           N
ATOM   1456  CA  ILE A 214     157.986 162.686 134.660  1.00  7.12           C
ATOM   1457  C   ILE A 214     158.420 161.822 133.486  1.00  7.12           C
ATOM   1458  O   ILE A 214     159.593 161.817 133.096  1.00  7.12           O
ATOM   1459  CB  ILE A 214     157.848 161.857 135.948  1.00  7.12           C
ATOM   1460  CG1 ILE A 214     157.706 162.773 137.162  1.00  7.12           C
ATOM   1461  CG2 ILE A 214     159.035 160.929 136.117  1.00  7.12           C
ATOM   1462  CD1 ILE A 214     157.489 162.027 138.454  1.00  7.12           C
ATOM   1463  N   ALA A 215     157.480 161.074 132.905  1.00  7.12           N
ATOM   1464  CA  ALA A 215     157.817 160.202 131.787  1.00  7.12           C
ATOM   1465  C   ALA A 215     158.308 161.010 130.594  1.00  7.12           C
ATOM   1466  O   ALA A 215     159.303 160.651 129.953  1.00  7.12           O
ATOM   1467  CB  ALA A 215     156.609 159.351 131.402  1.00  7.12           C
ATOM   1468  N   LEU A 216     157.626 162.114 130.285  1.00  7.12           N
ATOM   1469  CA  LEU A 216     158.053 162.933 129.157  1.00  7.12           C
ATOM   1470  C   LEU A 216     159.428 163.536 129.401  1.00  7.12           C
ATOM   1471  O   LEU A 216     160.268 163.565 128.494  1.00  7.12           O
ATOM   1472  CB  LEU A 216     157.030 164.028 128.876  1.00  7.12           C
ATOM   1473  CG  LEU A 216     155.735 163.537 128.238  1.00  7.12           C
ATOM   1474  CD1 LEU A 216     154.593 164.473 128.571  1.00  7.12           C
ATOM   1475  CD2 LEU A 216     155.908 163.405 126.740  1.00  7.12           C
ATOM   1476  N   TYR A 217     159.683 164.023 130.616  1.00  7.12           N
ATOM   1477  CA  TYR A 217     160.988 164.610 130.895  1.00  7.12           C
ATOM   1478  C   TYR A 217     162.087 163.560 130.816  1.00  7.12           C
ATOM   1479  O   TYR A 217     163.185 163.833 130.322  1.00  7.12           O
ATOM   1480  CB  TYR A 217     160.997 165.283 132.262  1.00  7.12           C
ATOM   1481  CG  TYR A 217     162.383 165.697 132.684  1.00  7.12           C
ATOM   1482  CD1 TYR A 217     162.996 166.801 132.113  1.00  7.12           C
ATOM   1483  CD2 TYR A 217     163.085 164.979 133.639  1.00  7.12           C
ATOM   1484  CE1 TYR A 217     164.264 167.183 132.486  1.00  7.12           C
ATOM   1485  CE2 TYR A 217     164.355 165.354 134.018  1.00  7.12           C
ATOM   1486  CZ  TYR A 217     164.939 166.457 133.439  1.00  7.12           C
ATOM   1487  OH  TYR A 217     166.206 166.835 133.814  1.00  7.12           O
ATOM   1488  N   PHE A 218     161.814 162.352 131.313  1.00  7.12           N
ATOM   1489  CA  PHE A 218     162.804 161.284 131.227  1.00  7.12           C
ATOM   1490  C   PHE A 218     163.092 160.917 129.780  1.00  7.12           C
ATOM   1491  O   PHE A 218     164.252 160.709 129.406  1.00  7.12           O
ATOM   1492  CB  PHE A 218     162.328 160.063 132.007  1.00  7.12           C
ATOM   1493  CG  PHE A 218     162.791 160.040 133.430  1.00  7.12           C
ATOM   1494  CD1 PHE A 218     162.647 161.155 134.235  1.00  7.12           C
ATOM   1495  CD2 PHE A 218     163.362 158.901 133.967  1.00  7.12           C
ATOM   1496  CE1 PHE A 218     163.070 161.138 135.547  1.00  7.12           C
ATOM   1497  CE2 PHE A 218     163.786 158.877 135.280  1.00  7.12           C
ATOM   1498  CZ  PHE A 218     163.640 159.997 136.071  1.00  7.12           C
ATOM   1499  N   GLN A 219     162.051 160.829 128.950  1.00  7.12           N
ATOM   1500  CA  GLN A 219     162.268 160.545 127.537  1.00  7.12           C
ATOM   1501  C   GLN A 219     163.102 161.640 126.891  1.00  7.12           C
ATOM   1502  O   GLN A 219     164.028 161.361 126.120  1.00  7.12           O
ATOM   1503  CB  GLN A 219     160.930 160.394 126.816  1.00  7.12           C
ATOM   1504  CG  GLN A 219     160.159 159.155 127.209  1.00  7.12           C
ATOM   1505  CD  GLN A 219     160.787 157.887 126.679  1.00  7.12           C
ATOM   1506  OE1 GLN A 219     161.707 157.930 125.863  1.00  7.12           O
ATOM   1507  NE2 GLN A 219     160.300 156.745 127.149  1.00  7.12           N
ATOM   1508  N   TYR A 220     162.793 162.898 127.208  1.00  7.12           N
ATOM   1509  CA  TYR A 220     163.548 164.013 126.650  1.00  7.12           C
ATOM   1510  C   TYR A 220     165.011 163.936 127.057  1.00  7.12           C
ATOM   1511  O   TYR A 220     165.910 164.121 126.230  1.00  7.12           O
ATOM   1512  CB  TYR A 220     162.930 165.333 127.105  1.00  7.12           C
ATOM   1513  CG  TYR A 220     163.660 166.563 126.628  1.00  7.12           C
ATOM   1514  CD1 TYR A 220     164.707 167.102 127.359  1.00  7.12           C
ATOM   1515  CD2 TYR A 220     163.289 167.200 125.459  1.00  7.12           C
ATOM   1516  CE1 TYR A 220     165.370 168.227 126.930  1.00  7.12           C
ATOM   1517  CE2 TYR A 220     163.944 168.328 125.024  1.00  7.12           C
ATOM   1518  CZ  TYR A 220     164.984 168.836 125.761  1.00  7.12           C
ATOM   1519  OH  TYR A 220     165.642 169.962 125.328  1.00  7.12           O
ATOM   1520  N   ASP A 221     165.269 163.662 128.335  1.00  7.12           N
ATOM   1521  CA  ASP A 221     166.642 163.591 128.818  1.00  7.12           C
ATOM   1522  C   ASP A 221     167.400 162.454 128.148  1.00  7.12           C
ATOM   1523  O   ASP A 221     168.540 162.628 127.700  1.00  7.12           O
ATOM   1524  CB  ASP A 221     166.650 163.424 130.335  1.00  7.12           C
ATOM   1525  CG  ASP A 221     168.006 163.701 130.942  1.00  7.12           C
ATOM   1526  OD1 ASP A 221     168.891 164.200 130.217  1.00  7.12           O
ATOM   1527  OD2 ASP A 221     168.187 163.419 132.144  1.00  7.12           O1-
ATOM   1528  N   MET A 222     166.773 161.279 128.060  1.00 28.59           N
ATOM   1529  CA  MET A 222     167.439 160.130 127.462  1.00 28.59           C
ATOM   1530  C   MET A 222     167.746 160.377 125.992  1.00 28.59           C
ATOM   1531  O   MET A 222     168.821 160.015 125.501  1.00 28.59           O
ATOM   1532  CB  MET A 222     166.583 158.878 127.635  1.00 28.59           C
ATOM   1533  CG  MET A 222     166.495 158.393 129.067  1.00 28.59           C
ATOM   1534  SD  MET A 222     166.412 156.599 129.183  1.00 28.59           S
ATOM   1535  CE  MET A 222     164.877 156.280 128.321  1.00 28.59           C
ATOM   1536  N   ILE A 223     166.813 160.996 125.269  1.00  7.12           N
ATOM   1537  CA  ILE A 223     167.040 161.262 123.852  1.00  7.12           C
ATOM   1538  C   ILE A 223     168.129 162.311 123.670  1.00  7.12           C
ATOM   1539  O   ILE A 223     169.001 162.178 122.805  1.00  7.12           O
ATOM   1540  CB  ILE A 223     165.729 161.677 123.167  1.00  7.12           C
ATOM   1541  CG1 ILE A 223     164.784 160.481 123.111  1.00  7.12           C
ATOM   1542  CG2 ILE A 223     165.998 162.212 121.780  1.00  7.12           C
ATOM   1543  CD1 ILE A 223     163.347 160.855 122.974  1.00  7.12           C
ATOM   1544  N   VAL A 224     168.102 163.369 124.483  1.00  7.12           N
ATOM   1545  CA  VAL A 224     169.099 164.426 124.348  1.00  7.12           C
ATOM   1546  C   VAL A 224     170.494 163.890 124.643  1.00  7.12           C
ATOM   1547  O   VAL A 224     171.456 164.199 123.930  1.00  7.12           O
ATOM   1548  CB  VAL A 224     168.741 165.616 125.254  1.00  7.12           C
ATOM   1549  CG1 VAL A 224     169.933 166.538 125.416  1.00  7.12           C
ATOM   1550  CG2 VAL A 224     167.569 166.376 124.672  1.00  7.12           C
ATOM   1551  N   ARG A 225     170.627 163.070 125.688  1.00  8.58           N
ATOM   1552  CA  ARG A 225     171.941 162.534 126.032  1.00  8.58           C
ATOM   1553  C   ARG A 225     172.471 161.604 124.948  1.00  8.58           C
ATOM   1554  O   ARG A 225     173.683 161.387 124.851  1.00  8.58           O
ATOM   1555  CB  ARG A 225     171.879 161.803 127.371  1.00  8.58           C
ATOM   1556  CG  ARG A 225     171.693 162.711 128.570  1.00  8.58           C
ATOM   1557  CD  ARG A 225     171.557 161.899 129.842  1.00  8.58           C
ATOM   1558  NE  ARG A 225     171.511 162.745 131.028  1.00  8.58           N
ATOM   1559  CZ  ARG A 225     171.404 162.287 132.268  1.00  8.58           C
ATOM   1560  NH1 ARG A 225     171.329 160.991 132.523  1.00  8.58           N
ATOM   1561  NH2 ARG A 225     171.373 163.152 133.278  1.00  8.58           N
ATOM   1562  N   GLU A 226     171.583 161.047 124.128  1.00 17.60           N
ATOM   1563  CA  GLU A 226     171.990 160.062 123.135  1.00 17.60           C
ATOM   1564  C   GLU A 226     172.862 160.702 122.061  1.00 17.60           C
ATOM   1565  O   GLU A 226     172.591 161.812 121.597  1.00 17.60           O
ATOM   1566  CB  GLU A 226     170.755 159.423 122.503  1.00 17.60           C
ATOM   1567  CG  GLU A 226     171.012 158.078 121.872  1.00 17.60           C
ATOM   1568  CD  GLU A 226     171.007 156.956 122.884  1.00 17.60           C
ATOM   1569  OE1 GLU A 226     170.741 157.228 124.073  1.00 17.60           O
ATOM   1570  OE2 GLU A 226     171.269 155.799 122.493  1.00 17.60           O1-
ATOM   1571  N   ASP A 227     173.917 159.987 121.664  1.00 30.43           N
ATOM   1572  CA  ASP A 227     174.843 160.522 120.669  1.00 30.43           C
ATOM   1573  C   ASP A 227     174.245 160.473 119.269  1.00 30.43           C
ATOM   1574  O   ASP A 227     174.447 161.392 118.461  1.00 30.43           O
ATOM   1575  CB  ASP A 227     176.159 159.749 120.715  1.00 30.43           C
ATOM   1576  CG  ASP A 227     176.802 159.778 122.086  1.00 30.43           C
ATOM   1577  OD1 ASP A 227     176.241 160.430 122.991  1.00 30.43           O
ATOM   1578  OD2 ASP A 227     177.865 159.145 122.261  1.00 30.43           O1-
ATOM   1579  N   VAL A 228     173.513 159.403 118.955  1.00 18.29           N
ATOM   1580  CA  VAL A 228     172.913 159.315 117.631  1.00 18.29           C
ATOM   1581  C   VAL A 228     171.911 160.437 117.434  1.00 18.29           C
ATOM   1582  O   VAL A 228     171.690 160.879 116.306  1.00 18.29           O
ATOM   1583  CB  VAL A 228     172.272 157.935 117.403  1.00 18.29           C
ATOM   1584  CG1 VAL A 228     173.316 156.849 117.566  1.00 18.29           C
ATOM   1585  CG2 VAL A 228     171.103 157.719 118.337  1.00 18.29           C
ATOM   1586  N   PHE A 229     171.307 160.931 118.516  1.00  7.12           N
ATOM   1587  CA  PHE A 229     170.452 162.107 118.404  1.00  7.12           C
ATOM   1588  C   PHE A 229     171.249 163.309 117.921  1.00  7.12           C
ATOM   1589  O   PHE A 229     170.786 164.078 117.070  1.00  7.12           O
ATOM   1590  CB  PHE A 229     169.792 162.417 119.744  1.00  7.12           C
ATOM   1591  CG  PHE A 229     169.117 163.755 119.783  1.00  7.12           C
ATOM   1592  CD1 PHE A 229     167.938 163.971 119.098  1.00  7.12           C
ATOM   1593  CD2 PHE A 229     169.675 164.806 120.488  1.00  7.12           C
ATOM   1594  CE1 PHE A 229     167.324 165.202 119.126  1.00  7.12           C
ATOM   1595  CE2 PHE A 229     169.062 166.040 120.517  1.00  7.12           C
ATOM   1596  CZ  PHE A 229     167.887 166.237 119.836  1.00  7.12           C
ATOM   1597  N   SER A 230     172.453 163.491 118.464  1.00 30.65           N
ATOM   1598  CA  SER A 230     173.312 164.566 117.988  1.00 30.65           C
ATOM   1599  C   SER A 230     173.650 164.377 116.518  1.00 30.65           C
ATOM   1600  O   SER A 230     173.711 165.349 115.758  1.00 30.65           O
ATOM   1601  CB  SER A 230     174.585 164.635 118.825  1.00 30.65           C
ATOM   1602  OG  SER A 230     175.475 165.602 118.301  1.00 30.65           O
ATOM   1603  N   LYS A 231     173.873 163.131 116.097  1.00 45.40           N
ATOM   1604  CA  LYS A 231     174.148 162.891 114.682  1.00 45.40           C
ATOM   1605  C   LYS A 231     172.942 163.229 113.808  1.00 45.40           C
ATOM   1606  O   LYS A 231     173.102 163.802 112.727  1.00 45.40           O
ATOM   1607  CB  LYS A 231     174.595 161.448 114.465  1.00 45.40           C
ATOM   1608  CG  LYS A 231     175.745 161.026 115.362  1.00 45.40           C
ATOM   1609  CD  LYS A 231     176.038 159.544 115.234  1.00 45.40           C
ATOM   1610  CE  LYS A 231     177.126 159.118 116.200  1.00 45.40           C
ATOM   1611  NZ  LYS A 231     177.352 157.647 116.160  1.00 45.40           N
ATOM   1612  N   MET A 232     171.731 162.890 114.257  1.00  5.80           N
ATOM   1613  CA  MET A 232     170.527 163.265 113.513  1.00  5.80           C
ATOM   1614  C   MET A 232     170.398 164.778 113.402  1.00  5.80           C
ATOM   1615  O   MET A 232     170.082 165.313 112.330  1.00  5.80           O
ATOM   1616  CB  MET A 232     169.279 162.682 114.180  1.00  5.80           C
ATOM   1617  CG  MET A 232     169.382 161.232 114.580  1.00  5.80           C
ATOM   1618  SD  MET A 232     167.945 160.608 115.466  1.00  5.80           S
ATOM   1619  CE  MET A 232     166.627 161.067 114.358  1.00  5.80           C
ATOM   1620  N   VAL A 233     170.629 165.483 114.509  1.00  7.12           N
ATOM   1621  CA  VAL A 233     170.522 166.938 114.491  1.00  7.12           C
ATOM   1622  C   VAL A 233     171.541 167.531 113.530  1.00  7.12           C
ATOM   1623  O   VAL A 233     171.216 168.407 112.719  1.00  7.12           O
ATOM   1624  CB  VAL A 233     170.685 167.500 115.913  1.00  7.12           C
ATOM   1625  CG1 VAL A 233     170.805 169.005 115.872  1.00  7.12           C
ATOM   1626  CG2 VAL A 233     169.509 167.091 116.772  1.00  7.12           C
ATOM   1627  N   PHE A 234     172.786 167.054 113.593  1.00 16.37           N
ATOM   1628  CA  PHE A 234     173.815 167.561 112.694  1.00 16.37           C
ATOM   1629  C   PHE A 234     173.481 167.242 111.244  1.00 16.37           C
ATOM   1630  O   PHE A 234     173.788 168.026 110.341  1.00 16.37           O
ATOM   1631  CB  PHE A 234     175.177 166.981 113.071  1.00 16.37           C
ATOM   1632  CG  PHE A 234     176.238 167.212 112.037  1.00 16.37           C
ATOM   1633  CD1 PHE A 234     176.896 168.426 111.964  1.00 16.37           C
ATOM   1634  CD2 PHE A 234     176.577 166.218 111.137  1.00 16.37           C
ATOM   1635  CE1 PHE A 234     177.871 168.643 111.015  1.00 16.37           C
ATOM   1636  CE2 PHE A 234     177.550 166.430 110.184  1.00 16.37           C
ATOM   1637  CZ  PHE A 234     178.199 167.644 110.124  1.00 16.37           C
ATOM   1638  N   HIS A 235     172.864 166.085 110.999  1.00  3.49           N
ATOM   1639  CA  HIS A 235     172.425 165.757 109.650  1.00  3.49           C
ATOM   1640  C   HIS A 235     171.374 166.730 109.151  1.00  3.49           C
ATOM   1641  O   HIS A 235     171.407 167.134 107.983  1.00  3.49           O
ATOM   1642  CB  HIS A 235     171.868 164.338 109.601  1.00  3.49           C
ATOM   1643  CG  HIS A 235     170.945 164.101 108.448  1.00  3.49           C
ATOM   1644  ND1 HIS A 235     171.395 163.893 107.163  1.00  3.49           N
ATOM   1645  CD2 HIS A 235     169.594 164.037 108.387  1.00  3.49           C
ATOM   1646  CE1 HIS A 235     170.363 163.715 106.359  1.00  3.49           C
ATOM   1647  NE2 HIS A 235     169.258 163.796 107.077  1.00  3.49           N
ATOM   1648  N   LYS A 236     170.427 167.108 110.005  1.00  5.01           N
ATOM   1649  CA  LYS A 236     169.328 167.960 109.566  1.00  5.01           C
ATOM   1650  C   LYS A 236     169.752 169.415 109.400  1.00  5.01           C
ATOM   1651  O   LYS A 236     169.571 169.993 108.325  1.00  5.01           O
ATOM   1652  CB  LYS A 236     168.141 167.838 110.524  1.00  5.01           C
ATOM   1653  CG  LYS A 236     167.310 166.607 110.241  1.00  5.01           C
ATOM   1654  CD  LYS A 236     165.981 166.646 110.949  1.00  5.01           C
ATOM   1655  CE  LYS A 236     164.944 165.887 110.149  1.00  5.01           C
ATOM   1656  NZ  LYS A 236     164.765 166.491 108.801  1.00  5.01           N
ATOM   1657  N   ILE A 237     170.312 170.029 110.443  1.00 16.21           N
ATOM   1658  CA  ILE A 237     170.666 171.442 110.327  1.00 16.21           C
ATOM   1659  C   ILE A 237     171.975 171.610 109.569  1.00 16.21           C
ATOM   1660  O   ILE A 237     172.108 172.503 108.724  1.00 16.21           O
ATOM   1661  CB  ILE A 237     170.716 172.109 111.712  1.00 16.21           C
ATOM   1662  CG1 ILE A 237     171.695 171.410 112.646  1.00 16.21           C
ATOM   1663  CG2 ILE A 237     169.370 172.059 112.338  1.00 16.21           C
ATOM   1664  CD1 ILE A 237     171.709 172.001 114.032  1.00 16.21           C
ATOM   1665  N   GLY A 238     172.954 170.757 109.844  1.00 15.83           N
ATOM   1666  CA  GLY A 238     174.260 170.894 109.250  1.00 15.83           C
ATOM   1667  C   GLY A 238     175.231 171.590 110.178  1.00 15.83           C
ATOM   1668  O   GLY A 238     174.863 172.081 111.249  1.00 15.83           O
ATOM   1669  N   PRO A 239     176.498 171.643 109.780  1.00 28.97           N
ATOM   1670  CA  PRO A 239     177.514 172.256 110.638  1.00 28.97           C
ATOM   1671  C   PRO A 239     177.340 173.761 110.733  1.00 28.97           C
ATOM   1672  O   PRO A 239     176.733 174.399 109.870  1.00 28.97           O
ATOM   1673  CB  PRO A 239     178.827 171.897 109.939  1.00 28.97           C
ATOM   1674  CG  PRO A 239     178.449 171.756 108.503  1.00 28.97           C
ATOM   1675  CD  PRO A 239     177.051 171.203 108.488  1.00 28.97           C
ATOM   1676  N   ARG A 240     177.881 174.324 111.809  1.00 31.30           N
ATOM   1677  CA  ARG A 240     177.866 175.767 112.013  1.00 31.30           C
ATOM   1678  C   ARG A 240     178.656 176.481 110.922  1.00 31.30           C
ATOM   1679  O   ARG A 240     178.197 177.472 110.356  1.00 31.30           O
ATOM   1680  CB  ARG A 240     178.437 176.116 113.386  1.00 31.30           C
ATOM   1681  CG  ARG A 240     177.593 175.640 114.552  1.00 31.30           C
ATOM   1682  CD  ARG A 240     176.728 176.760 115.109  1.00 31.30           C
ATOM   1683  NE  ARG A 240     177.521 177.889 115.581  1.00 31.30           N
ATOM   1684  CZ  ARG A 240     177.680 179.024 114.914  1.00 31.30           C
ATOM   1685  NH1 ARG A 240     177.111 179.217 113.735  1.00 31.30           N
ATOM   1686  NH2 ARG A 240     178.429 179.987 115.442  1.00 31.30           N
ATOM   1687  N   ILE A 463     157.692 180.638 170.887  1.00 53.98           N
ATOM   1688  CA  ILE A 463     157.361 181.344 169.656  1.00 53.98           C
ATOM   1689  C   ILE A 463     157.860 180.578 168.440  1.00 53.98           C
ATOM   1690  O   ILE A 463     157.302 180.698 167.351  1.00 53.98           O
ATOM   1691  CB  ILE A 463     157.960 182.762 169.643  1.00 53.98           C
ATOM   1692  CG1 ILE A 463     157.556 183.519 170.909  1.00 53.98           C
ATOM   1693  CG2 ILE A 463     157.516 183.522 168.402  1.00 53.98           C
ATOM   1694  CD1 ILE A 463     158.090 184.933 170.968  1.00 53.98           C
ATOM   1695  N   ASN A 464     158.902 179.776 168.627  1.00 54.63           N
ATOM   1696  CA  ASN A 464     159.455 179.013 167.518  1.00 54.63           C
ATOM   1697  C   ASN A 464     158.364 178.179 166.880  1.00 54.63           C
ATOM   1698  O   ASN A 464     158.323 178.033 165.660  1.00 54.63           O
ATOM   1699  CB  ASN A 464     160.595 178.121 167.999  1.00 54.63           C
ATOM   1700  CG  ASN A 464     161.710 178.910 168.655  1.00 54.63           C
ATOM   1701  OD1 ASN A 464     161.647 180.136 168.746  1.00 54.63           O
ATOM   1702  ND2 ASN A 464     162.738 178.209 169.117  1.00 54.63           N
ATOM   1703  N   LEU A 465     157.473 177.632 167.699  1.00 54.75           N
ATOM   1704  CA  LEU A 465     156.358 176.868 167.163  1.00 54.75           C
ATOM   1705  C   LEU A 465     155.566 177.752 166.228  1.00 54.75           C
ATOM   1706  O   LEU A 465     155.244 177.354 165.109  1.00 54.75           O
ATOM   1707  CB  LEU A 465     155.462 176.351 168.289  1.00 54.75           C
ATOM   1708  CG  LEU A 465     154.768 177.350 169.219  1.00 54.75           C
ATOM   1709  CD1 LEU A 465     153.678 176.661 170.025  1.00 54.75           C
ATOM   1710  CD2 LEU A 465     155.755 178.052 170.139  1.00 54.75           C
ATOM   1711  N   LYS A 466     155.271 178.967 166.673  1.00 51.43           N
ATOM   1712  CA  LYS A 466     154.521 179.894 165.847  1.00 51.43           C
ATOM   1713  C   LYS A 466     155.288 180.146 164.572  1.00 51.43           C
ATOM   1714  O   LYS A 466     154.718 180.122 163.485  1.00 51.43           O
ATOM   1715  CB  LYS A 466     154.311 181.207 166.591  1.00 51.43           C
ATOM   1716  CG  LYS A 466     153.955 181.026 168.056  1.00 51.43           C
ATOM   1717  CD  LYS A 466     154.000 182.350 168.798  1.00 51.43           C
ATOM   1718  CE  LYS A 466     153.807 182.149 170.291  1.00 51.43           C
ATOM   1719  NZ  LYS A 466     153.954 183.425 171.043  1.00 51.43           N
ATOM   1720  N   LEU A 467     156.591 180.362 164.698  1.00 52.50           N
ATOM   1721  CA  LEU A 467     157.412 180.636 163.531  1.00 52.50           C
ATOM   1722  C   LEU A 467     157.300 179.511 162.516  1.00 52.50           C
ATOM   1723  O   LEU A 467     157.109 179.759 161.325  1.00 52.50           O
ATOM   1724  CB  LEU A 467     158.869 180.815 163.949  1.00 52.50           C
ATOM   1725  CG  LEU A 467     159.089 181.801 165.096  1.00 52.50           C
ATOM   1726  CD1 LEU A 467     160.556 181.866 165.491  1.00 52.50           C
ATOM   1727  CD2 LEU A 467     158.560 183.180 164.733  1.00 52.50           C
ATOM   1728  N   LYS A 468     157.405 178.273 162.983  1.00 52.08           N
ATOM   1729  CA  LYS A 468     157.311 177.132 162.084  1.00 52.08           C
ATOM   1730  C   LYS A 468     155.959 177.106 161.399  1.00 52.08           C
ATOM   1731  O   LYS A 468     155.874 176.944 160.183  1.00 52.08           O
ATOM   1732  CB  LYS A 468     157.522 175.832 162.853  1.00 52.08           C
ATOM   1733  CG  LYS A 468     158.879 175.722 163.523  1.00 52.08           C
ATOM   1734  CD  LYS A 468     159.996 175.698 162.494  1.00 52.08           C
ATOM   1735  CE  LYS A 468     161.350 175.515 163.158  1.00 52.08           C
ATOM   1736  NZ  LYS A 468     162.452 175.515 162.159  1.00 52.08           N
ATOM   1737  N   LEU A 469     154.898 177.273 162.178  1.00 48.35           N
ATOM   1738  CA  LEU A 469     153.560 177.256 161.611  1.00 48.35           C
ATOM   1739  C   LEU A 469     153.428 178.346 160.567  1.00 48.35           C
ATOM   1740  O   LEU A 469     152.890 178.112 159.486  1.00 48.35           O
ATOM   1741  CB  LEU A 469     152.504 177.433 162.699  1.00 48.35           C
ATOM   1742  CG  LEU A 469     151.977 176.145 163.333  1.00 48.35           C
ATOM   1743  CD1 LEU A 469     151.458 175.205 162.255  1.00 48.35           C
ATOM   1744  CD2 LEU A 469     153.044 175.460 164.167  1.00 48.35           C
ATOM   1745  N   LEU A 470     153.922 179.537 160.879  1.00 48.07           N
ATOM   1746  CA  LEU A 470     153.881 180.622 159.915  1.00 48.07           C
ATOM   1747  C   LEU A 470     154.419 180.132 158.591  1.00 48.07           C
ATOM   1748  O   LEU A 470     153.829 180.385 157.541  1.00 48.07           O
ATOM   1749  CB  LEU A 470     154.710 181.803 160.404  1.00 48.07           C
ATOM   1750  CG  LEU A 470     154.255 182.441 161.716  1.00 48.07           C
ATOM   1751  CD1 LEU A 470     155.204 183.550 162.142  1.00 48.07           C
ATOM   1752  CD2 LEU A 470     152.831 182.958 161.595  1.00 48.07           C
ATOM   1753  N   ASN A 471     155.536 179.420 158.634  1.00 46.72           N
ATOM   1754  CA  ASN A 471     156.147 178.915 157.414  1.00 46.72           C
ATOM   1755  C   ASN A 471     155.217 177.923 156.739  1.00 46.72           C
ATOM   1756  O   ASN A 471     155.069 177.932 155.517  1.00 46.72           O
ATOM   1757  CB  ASN A 471     157.484 178.251 157.727  1.00 46.72           C
ATOM   1758  CG  ASN A 471     158.430 179.174 158.467  1.00 46.72           C
ATOM   1759  OD1 ASN A 471     158.217 180.386 158.522  1.00 46.72           O
ATOM   1760  ND2 ASN A 471     159.484 178.606 159.040  1.00 46.72           N
ATOM   1761  N   VAL A 472     154.582 177.071 157.534  1.00 43.61           N
ATOM   1762  CA  VAL A 472     153.676 176.067 156.976  1.00 43.61           C
ATOM   1763  C   VAL A 472     152.498 176.741 156.283  1.00 43.61           C
ATOM   1764  O   VAL A 472     152.124 176.383 155.161  1.00 43.61           O
ATOM   1765  CB  VAL A 472     153.205 175.099 158.074  1.00 43.61           C
ATOM   1766  CG1 VAL A 472     151.913 174.411 157.662  1.00 43.61           C
ATOM   1767  CG2 VAL A 472     154.285 174.073 158.370  1.00 43.61           C
ATOM   1768  N   ILE A 473     151.901 177.735 156.943  1.00 38.13           N
ATOM   1769  CA  ILE A 473     150.756 178.429 156.360  1.00 38.13           C
ATOM   1770  C   ILE A 473     151.172 179.196 155.113  1.00 38.13           C
ATOM   1771  O   ILE A 473     150.441 179.234 154.116  1.00 38.13           O
ATOM   1772  CB  ILE A 473     150.102 179.354 157.402  1.00 38.13           C
ATOM   1773  CG1 ILE A 473     149.871 178.599 158.710  1.00 38.13           C
ATOM   1774  CG2 ILE A 473     148.792 179.906 156.870  1.00 38.13           C
ATOM   1775  CD1 ILE A 473     148.997 177.375 158.559  1.00 38.13           C
ATOM   1776  N   ALA A 474     152.344 179.832 155.152  1.00 39.84           N
ATOM   1777  CA  ALA A 474     152.823 180.562 153.983  1.00 39.84           C
ATOM   1778  C   ALA A 474     153.043 179.621 152.806  1.00 39.84           C
ATOM   1779  O   ALA A 474     152.660 179.927 151.670  1.00 39.84           O
ATOM   1780  CB  ALA A 474     154.109 181.313 154.324  1.00 39.84           C
ATOM   1781  N   TYR A 475     153.652 178.461 153.062  1.00 40.62           N
ATOM   1782  CA  TYR A 475     153.858 177.487 151.999  1.00 40.62           C
ATOM   1783  C   TYR A 475     152.534 176.961 151.469  1.00 40.62           C
ATOM   1784  O   TYR A 475     152.391 176.728 150.265  1.00 40.62           O
ATOM   1785  CB  TYR A 475     154.736 176.338 152.495  1.00 40.62           C
ATOM   1786  CG  TYR A 475     156.216 176.623 152.404  1.00 40.62           C
ATOM   1787  CD1 TYR A 475     156.680 177.894 152.093  1.00 40.62           C
ATOM   1788  CD2 TYR A 475     157.150 175.618 152.613  1.00 40.62           C
ATOM   1789  CE1 TYR A 475     158.031 178.159 152.003  1.00 40.62           C
ATOM   1790  CE2 TYR A 475     158.505 175.873 152.523  1.00 40.62           C
ATOM   1791  CZ  TYR A 475     158.939 177.146 152.218  1.00 40.62           C
ATOM   1792  OH  TYR A 475     160.287 177.409 152.127  1.00 40.62           O
ATOM   1793  N   PHE A 476     151.551 176.770 152.350  1.00 34.69           N
ATOM   1794  CA  PHE A 476     150.237 176.331 151.896  1.00 34.69           C
ATOM   1795  C   PHE A 476     149.585 177.377 151.002  1.00 34.69           C
ATOM   1796  O   PHE A 476     148.957 177.036 149.994  1.00 34.69           O
ATOM   1797  CB  PHE A 476     149.342 176.012 153.093  1.00 34.69           C
ATOM   1798  CG  PHE A 476     147.916 175.724 152.722  1.00 34.69           C
ATOM   1799  CD1 PHE A 476     147.520 174.438 152.409  1.00 34.69           C
ATOM   1800  CD2 PHE A 476     146.970 176.735 152.701  1.00 34.69           C
ATOM   1801  CE1 PHE A 476     146.212 174.168 152.065  1.00 34.69           C
ATOM   1802  CE2 PHE A 476     145.660 176.469 152.361  1.00 34.69           C
ATOM   1803  CZ  PHE A 476     145.281 175.183 152.044  1.00 34.69           C
ATOM   1804  N   ILE A 477     149.708 178.655 151.360  1.00 34.41           N
ATOM   1805  CA  ILE A 477     149.131 179.711 150.532  1.00 34.41           C
ATOM   1806  C   ILE A 477     149.830 179.770 149.180  1.00 34.41           C
ATOM   1807  O   ILE A 477     149.188 179.960 148.137  1.00 34.41           O
ATOM   1808  CB  ILE A 477     149.191 181.063 151.264  1.00 34.41           C
ATOM   1809  CG1 ILE A 477     148.294 181.028 152.499  1.00 34.41           C
ATOM   1810  CG2 ILE A 477     148.768 182.190 150.339  1.00 34.41           C
ATOM   1811  CD1 ILE A 477     146.840 180.763 152.182  1.00 34.41           C
ATOM   1812  N   ILE A 478     151.156 179.620 149.176  1.00 34.00           N
ATOM   1813  CA  ILE A 478     151.884 179.574 147.911  1.00 34.00           C
ATOM   1814  C   ILE A 478     151.420 178.391 147.075  1.00 34.00           C
ATOM   1815  O   ILE A 478     151.246 178.503 145.858  1.00 34.00           O
ATOM   1816  CB  ILE A 478     153.403 179.536 148.157  1.00 34.00           C
ATOM   1817  CG1 ILE A 478     153.849 180.770 148.942  1.00 34.00           C
ATOM   1818  CG2 ILE A 478     154.154 179.443 146.840  1.00 34.00           C
ATOM   1819  CD1 ILE A 478     153.579 182.076 148.227  1.00 34.00           C
ATOM   1820  N   ALA A 479     151.203 177.241 147.714  1.00 36.96           N
ATOM   1821  CA  ALA A 479     150.713 176.074 146.989  1.00 36.96           C
ATOM   1822  C   ALA A 479     149.332 176.331 146.403  1.00 36.96           C
ATOM   1823  O   ALA A 479     149.051 175.938 145.267  1.00 36.96           O
ATOM   1824  CB  ALA A 479     150.686 174.855 147.910  1.00 36.96           C
ATOM   1825  N   VAL A 480     148.459 176.993 147.160  1.00 27.73           N
ATOM   1826  CA  VAL A 480     147.108 177.267 146.676  1.00 27.73           C
ATOM   1827  C   VAL A 480     147.145 178.202 145.475  1.00 27.73           C
ATOM   1828  O   VAL A 480     146.474 177.967 144.464  1.00 27.73           O
ATOM   1829  CB  VAL A 480     146.236 177.839 147.806  1.00 27.73           C
ATOM   1830  CG1 VAL A 480     144.924 178.353 147.247  1.00 27.73           C
ATOM   1831  CG2 VAL A 480     145.975 176.772 148.849  1.00 27.73           C
ATOM   1832  N   VAL A 481     147.922 179.282 145.567  1.00 36.69           N
ATOM   1833  CA  VAL A 481     147.967 180.233 144.457  1.00 36.69           C
ATOM   1834  C   VAL A 481     148.638 179.599 143.243  1.00 36.69           C
ATOM   1835  O   VAL A 481     148.243 179.841 142.095  1.00 36.69           O
ATOM   1836  CB  VAL A 481     148.651 181.545 144.884  1.00 36.69           C
ATOM   1837  CG1 VAL A 481     150.111 181.328 145.225  1.00 36.69           C
ATOM   1838  CG2 VAL A 481     148.505 182.591 143.791  1.00 36.69           C
ATOM   1839  N   PHE A 482     149.651 178.760 143.477  1.00 30.20           N
ATOM   1840  CA  PHE A 482     150.287 178.041 142.381  1.00 30.20           C
ATOM   1841  C   PHE A 482     149.304 177.092 141.711  1.00 30.20           C
ATOM   1842  O   PHE A 482     149.276 176.979 140.483  1.00 30.20           O
ATOM   1843  CB  PHE A 482     151.510 177.283 142.896  1.00 30.20           C
ATOM   1844  CG  PHE A 482     151.828 176.040 142.116  1.00 30.20           C
ATOM   1845  CD1 PHE A 482     152.401 176.120 140.860  1.00 30.20           C
ATOM   1846  CD2 PHE A 482     151.561 174.788 142.646  1.00 30.20           C
ATOM   1847  CE1 PHE A 482     152.696 174.977 140.143  1.00 30.20           C
ATOM   1848  CE2 PHE A 482     151.854 173.642 141.934  1.00 30.20           C
ATOM   1849  CZ  PHE A 482     152.422 173.737 140.682  1.00 30.20           C
ATOM   1850  N   THR A 483     148.490 176.397 142.508  1.00 23.53           N
ATOM   1851  CA  THR A 483     147.474 175.514 141.949  1.00 23.53           C
ATOM   1852  C   THR A 483     146.466 176.300 141.127  1.00 23.53           C
ATOM   1853  O   THR A 483     146.075 175.878 140.035  1.00 23.53           O
ATOM   1854  CB  THR A 483     146.771 174.749 143.068  1.00 23.53           C
ATOM   1855  OG1 THR A 483     147.716 173.907 143.736  1.00 23.53           O
ATOM   1856  CG2 THR A 483     145.649 173.898 142.508  1.00 23.53           C
ATOM   1857  N   ALA A 484     146.039 177.456 141.633  1.00  7.12           N
ATOM   1858  CA  ALA A 484     145.090 178.276 140.890  1.00  7.12           C
ATOM   1859  C   ALA A 484     145.670 178.703 139.548  1.00  7.12           C
ATOM   1860  O   ALA A 484     145.028 178.546 138.504  1.00  7.12           O
ATOM   1861  CB  ALA A 484     144.688 179.495 141.717  1.00  7.12           C
ATOM   1862  N   ILE A 485     146.900 179.222 139.553  1.00 29.54           N
ATOM   1863  CA  ILE A 485     147.513 179.693 138.312  1.00 29.54           C
ATOM   1864  C   ILE A 485     147.733 178.533 137.348  1.00 29.54           C
ATOM   1865  O   ILE A 485     147.496 178.651 136.138  1.00 29.54           O
ATOM   1866  CB  ILE A 485     148.830 180.431 138.605  1.00 29.54           C
ATOM   1867  CG1 ILE A 485     148.583 181.626 139.523  1.00 29.54           C
ATOM   1868  CG2 ILE A 485     149.480 180.888 137.314  1.00 29.54           C
ATOM   1869  CD1 ILE A 485     149.847 182.357 139.911  1.00 29.54           C
ATOM   1870  N   TYR A 486     148.216 177.403 137.865  1.00 15.90           N
ATOM   1871  CA  TYR A 486     148.551 176.283 136.998  1.00 15.90           C
ATOM   1872  C   TYR A 486     147.297 175.678 136.389  1.00 15.90           C
ATOM   1873  O   TYR A 486     147.267 175.367 135.196  1.00 15.90           O
ATOM   1874  CB  TYR A 486     149.344 175.234 137.775  1.00 15.90           C
ATOM   1875  CG  TYR A 486     149.346 173.872 137.131  1.00 15.90           C
ATOM   1876  CD1 TYR A 486     150.272 173.560 136.150  1.00 15.90           C
ATOM   1877  CD2 TYR A 486     148.427 172.903 137.494  1.00 15.90           C
ATOM   1878  CE1 TYR A 486     150.286 172.324 135.551  1.00 15.90           C
ATOM   1879  CE2 TYR A 486     148.434 171.663 136.898  1.00 15.90           C
ATOM   1880  CZ  TYR A 486     149.365 171.379 135.928  1.00 15.90           C
ATOM   1881  OH  TYR A 486     149.375 170.142 135.332  1.00 15.90           O
ATOM   1882  N   LEU A 487     146.247 175.498 137.195  1.00 24.25           N
ATOM   1883  CA  LEU A 487     144.974 175.058 136.647  1.00 24.25           C
ATOM   1884  C   LEU A 487     144.421 176.048 135.643  1.00 24.25           C
ATOM   1885  O   LEU A 487     143.878 175.622 134.626  1.00 24.25           O
ATOM   1886  CB  LEU A 487     143.952 174.823 137.756  1.00 24.25           C
ATOM   1887  CG  LEU A 487     144.077 173.484 138.475  1.00 24.25           C
ATOM   1888  CD1 LEU A 487     142.934 173.296 139.442  1.00 24.25           C
ATOM   1889  CD2 LEU A 487     144.095 172.366 137.461  1.00 24.25           C
ATOM   1890  N   ALA A 488     144.563 177.351 135.887  1.00  7.12           N
ATOM   1891  CA  ALA A 488     144.176 178.319 134.871  1.00  7.12           C
ATOM   1892  C   ALA A 488     144.875 178.020 133.553  1.00  7.12           C
ATOM   1893  O   ALA A 488     144.229 177.613 132.582  1.00  7.12           O
ATOM   1894  CB  ALA A 488     144.495 179.736 135.343  1.00  7.12           C
ATOM   1895  N   ILE A 489     146.204 178.123 133.537  1.00 12.73           N
ATOM   1896  CA  ILE A 489     146.947 178.021 132.284  1.00 12.73           C
ATOM   1897  C   ILE A 489     146.839 176.634 131.658  1.00 12.73           C
ATOM   1898  O   ILE A 489     147.051 176.484 130.451  1.00 12.73           O
ATOM   1899  CB  ILE A 489     148.421 178.401 132.496  1.00 12.73           C
ATOM   1900  CG1 ILE A 489     149.104 177.386 133.411  1.00 12.73           C
ATOM   1901  CG2 ILE A 489     148.531 179.802 133.066  1.00 12.73           C
ATOM   1902  CD1 ILE A 489     150.604 177.524 133.458  1.00 12.73           C
ATOM   1903  N   SER A 490     146.517 175.603 132.437  1.00 17.85           N
ATOM   1904  CA  SER A 490     146.515 174.241 131.923  1.00 17.85           C
ATOM   1905  C   SER A 490     145.134 173.719 131.567  1.00 17.85           C
ATOM   1906  O   SER A 490     145.033 172.768 130.788  1.00 17.85           O
ATOM   1907  CB  SER A 490     147.146 173.292 132.944  1.00 17.85           C
ATOM   1908  OG  SER A 490     147.014 171.947 132.525  1.00 17.85           O
ATOM   1909  N   TYR A 491     144.072 174.295 132.120  1.00  7.12           N
ATOM   1910  CA  TYR A 491     142.720 173.834 131.858  1.00  7.12           C
ATOM   1911  C   TYR A 491     141.839 174.915 131.257  1.00  7.12           C
ATOM   1912  O   TYR A 491     141.144 174.655 130.273  1.00  7.12           O
ATOM   1913  CB  TYR A 491     142.091 173.304 133.153  1.00  7.12           C
ATOM   1914  CG  TYR A 491     140.704 172.755 132.962  1.00  7.12           C
ATOM   1915  CD1 TYR A 491     140.478 171.681 132.121  1.00  7.12           C
ATOM   1916  CD2 TYR A 491     139.621 173.310 133.621  1.00  7.12           C
ATOM   1917  CE1 TYR A 491     139.215 171.176 131.938  1.00  7.12           C
ATOM   1918  CE2 TYR A 491     138.352 172.811 133.444  1.00  7.12           C
ATOM   1919  CZ  TYR A 491     138.155 171.744 132.601  1.00  7.12           C
ATOM   1920  OH  TYR A 491     136.893 171.237 132.415  1.00  7.12           O
ATOM   1921  N   LEU A 492     141.846 176.125 131.817  1.00 28.72           N
ATOM   1922  CA  LEU A 492     140.896 177.141 131.382  1.00 28.72           C
ATOM   1923  C   LEU A 492     141.204 177.607 129.966  1.00 28.72           C
ATOM   1924  O   LEU A 492     140.386 177.452 129.053  1.00 28.72           O
ATOM   1925  CB  LEU A 492     140.916 178.318 132.355  1.00 28.72           C
ATOM   1926  CG  LEU A 492     139.806 179.348 132.174  1.00 28.72           C
ATOM   1927  CD1 LEU A 492     138.452 178.686 132.317  1.00 28.72           C
ATOM   1928  CD2 LEU A 492     139.961 180.473 133.176  1.00 28.72           C
ATOM   1929  N   PHE A 493     142.385 178.187 129.766  1.00 23.20           N
ATOM   1930  CA  PHE A 493     142.772 178.635 128.431  1.00 23.20           C
ATOM   1931  C   PHE A 493     142.816 177.492 127.427  1.00 23.20           C
ATOM   1932  O   PHE A 493     142.286 177.656 126.312  1.00 23.20           O
ATOM   1933  CB  PHE A 493     144.110 179.378 128.504  1.00 23.20           C
ATOM   1934  CG  PHE A 493     144.018 180.739 129.134  1.00 23.20           C
ATOM   1935  CD1 PHE A 493     142.811 181.223 129.612  1.00 23.20           C
ATOM   1936  CD2 PHE A 493     145.141 181.541 129.240  1.00 23.20           C
ATOM   1937  CE1 PHE A 493     142.727 182.474 130.189  1.00 23.20           C
ATOM   1938  CE2 PHE A 493     145.063 182.794 129.817  1.00 23.20           C
ATOM   1939  CZ  PHE A 493     143.854 183.260 130.291  1.00 23.20           C
ATOM   1940  N   PRO A 494     143.414 176.332 127.731  1.00 26.92           N
ATOM   1941  CA  PRO A 494     143.348 175.227 126.765  1.00 26.92           C
ATOM   1942  C   PRO A 494     141.931 174.815 126.421  1.00 26.92           C
ATOM   1943  O   PRO A 494     141.673 174.456 125.274  1.00 26.92           O
ATOM   1944  CB  PRO A 494     144.120 174.108 127.472  1.00 26.92           C
ATOM   1945  CG  PRO A 494     145.074 174.822 128.326  1.00 26.92           C
ATOM   1946  CD  PRO A 494     144.313 176.000 128.848  1.00 26.92           C
ATOM   1947  N   THR A 495     140.993 174.883 127.368  1.00 39.42           N
ATOM   1948  CA  THR A 495     139.623 174.483 127.056  1.00 39.42           C
ATOM   1949  C   THR A 495     138.936 175.495 126.147  1.00 39.42           C
ATOM   1950  O   THR A 495     138.150 175.117 125.273  1.00 39.42           O
ATOM   1951  CB  THR A 495     138.816 174.284 128.334  1.00 39.42           C
ATOM   1952  OG1 THR A 495     139.513 173.378 129.196  1.00 39.42           O
ATOM   1953  CG2 THR A 495     137.459 173.702 128.012  1.00 39.42           C
ATOM   1954  N   PHE A 496     139.205 176.786 126.336  1.00 49.99           N
ATOM   1955  CA  PHE A 496     138.615 177.786 125.452  1.00 49.99           C
ATOM   1956  C   PHE A 496     139.182 177.663 124.037  1.00 49.99           C
ATOM   1957  O   PHE A 496     138.439 177.674 123.040  1.00 49.99           O
ATOM   1958  CB  PHE A 496     138.866 179.185 126.002  1.00 49.99           C
ATOM   1959  CG  PHE A 496     138.074 180.265 125.331  1.00 49.99           C
ATOM   1960  CD1 PHE A 496     136.732 180.439 125.593  1.00 49.99           C
ATOM   1961  CD2 PHE A 496     138.680 181.079 124.382  1.00 49.99           C
ATOM   1962  CE1 PHE A 496     136.008 181.431 124.960  1.00 49.99           C
ATOM   1963  CE2 PHE A 496     137.960 182.068 123.739  1.00 49.99           C
ATOM   1964  CZ  PHE A 496     136.622 182.243 124.029  1.00 49.99           C
ATOM   1965  N   ILE A 497     140.505 177.528 123.933  1.00  2.26           N
ATOM   1966  CA  ILE A 497     141.102 177.302 122.625  1.00  2.26           C
ATOM   1967  C   ILE A 497     140.612 175.982 122.044  1.00  2.26           C
ATOM   1968  O   ILE A 497     140.503 175.829 120.825  1.00  2.26           O
ATOM   1969  CB  ILE A 497     142.635 177.357 122.718  1.00  2.26           C
ATOM   1970  CG1 ILE A 497     143.069 178.636 123.431  1.00  2.26           C
ATOM   1971  CG2 ILE A 497     143.250 177.310 121.336  1.00  2.26           C
ATOM   1972  CD1 ILE A 497     144.555 178.731 123.659  1.00  2.26           C
ATOM   1973  N   GLY A 498     140.293 175.016 122.906  1.00 51.94           N
ATOM   1974  CA  GLY A 498     139.722 173.769 122.433  1.00 51.94           C
ATOM   1975  C   GLY A 498     138.337 173.955 121.857  1.00 51.94           C
ATOM   1976  O   GLY A 498     137.997 173.363 120.837  1.00 51.94           O
ATOM   1977  N   PHE A 499     137.516 174.778 122.509  1.00  2.81           N
ATOM   1978  CA  PHE A 499     136.223 175.134 121.938  1.00  2.81           C
ATOM   1979  C   PHE A 499     136.403 175.684 120.533  1.00  2.81           C
ATOM   1980  O   PHE A 499     135.776 175.211 119.576  1.00  2.81           O
ATOM   1981  CB  PHE A 499     135.512 176.167 122.814  1.00  2.81           C
ATOM   1982  CG  PHE A 499     135.055 175.639 124.138  1.00  2.81           C
ATOM   1983  CD1 PHE A 499     134.701 174.312 124.289  1.00  2.81           C
ATOM   1984  CD2 PHE A 499     134.960 176.480 125.232  1.00  2.81           C
ATOM   1985  CE1 PHE A 499     134.273 173.833 125.509  1.00  2.81           C
ATOM   1986  CE2 PHE A 499     134.535 176.006 126.451  1.00  2.81           C
ATOM   1987  CZ  PHE A 499     134.191 174.682 126.591  1.00  2.81           C
ATOM   1988  N   GLY A 500     137.292 176.668 120.391  1.00 16.62           N
ATOM   1989  CA  GLY A 500     137.493 177.273 119.080  1.00 16.62           C
ATOM   1990  C   GLY A 500     137.983 176.280 118.039  1.00 16.62           C
ATOM   1991  O   GLY A 500     137.383 176.127 116.967  1.00 16.62           O
ATOM   1992  N   LEU A 501     139.071 175.573 118.352  1.00 27.35           N
ATOM   1993  CA  LEU A 501     139.664 174.648 117.396  1.00 27.35           C
ATOM   1994  C   LEU A 501     138.733 173.492 117.077  1.00 27.35           C
ATOM   1995  O   LEU A 501     138.708 173.019 115.939  1.00 27.35           O
ATOM   1996  CB  LEU A 501     140.992 174.115 117.929  1.00 27.35           C
ATOM   1997  CG  LEU A 501     142.093 175.145 118.166  1.00 27.35           C
ATOM   1998  CD1 LEU A 501     143.279 174.497 118.852  1.00 27.35           C
ATOM   1999  CD2 LEU A 501     142.512 175.784 116.856  1.00 27.35           C
ATOM   2000  N   LEU A 502     137.960 173.025 118.054  1.00 30.05           N
ATOM   2001  CA  LEU A 502     137.081 171.893 117.816  1.00 30.05           C
ATOM   2002  C   LEU A 502     135.872 172.313 116.995  1.00 30.05           C
ATOM   2003  O   LEU A 502     135.370 171.531 116.185  1.00 30.05           O
ATOM   2004  CB  LEU A 502     136.667 171.277 119.151  1.00 30.05           C
ATOM   2005  CG  LEU A 502     135.813 170.017 119.107  1.00 30.05           C
ATOM   2006  CD1 LEU A 502     136.582 168.908 118.425  1.00 30.05           C
ATOM   2007  CD2 LEU A 502     135.446 169.605 120.513  1.00 30.05           C
ATOM   2008  N   LYS A 503     135.403 173.552 117.167  1.00 28.46           N
ATOM   2009  CA  LYS A 503     134.395 174.078 116.252  1.00 28.46           C
ATOM   2010  C   LYS A 503     134.931 174.143 114.830  1.00 28.46           C
ATOM   2011  O   LYS A 503     134.251 173.751 113.872  1.00 28.46           O
ATOM   2012  CB  LYS A 503     133.928 175.453 116.725  1.00 28.46           C
ATOM   2013  CG  LYS A 503     133.136 176.228 115.688  1.00 28.46           C
ATOM   2014  CD  LYS A 503     132.885 177.655 116.146  1.00 28.46           C
ATOM   2015  CE  LYS A 503     132.219 178.476 115.053  1.00 28.46           C
ATOM   2016  NZ  LYS A 503     131.950 179.874 115.490  1.00 28.46           N
ATOM   2017  N   ILE A 504     136.169 174.622 114.676  1.00 31.17           N
ATOM   2018  CA  ILE A 504     136.771 174.688 113.344  1.00 31.17           C
ATOM   2019  C   ILE A 504     136.888 173.295 112.737  1.00 31.17           C
ATOM   2020  O   ILE A 504     136.582 173.085 111.556  1.00 31.17           O
ATOM   2021  CB  ILE A 504     138.138 175.392 113.405  1.00 31.17           C
ATOM   2022  CG1 ILE A 504     137.980 176.820 113.923  1.00 31.17           C
ATOM   2023  CG2 ILE A 504     138.798 175.390 112.040  1.00 31.17           C
ATOM   2024  CD1 ILE A 504     139.293 177.536 114.130  1.00 31.17           C
ATOM   2025  N   TYR A 505     137.336 172.323 113.532  1.00 33.94           N
ATOM   2026  CA  TYR A 505     137.506 170.966 113.025  1.00 33.94           C
ATOM   2027  C   TYR A 505     136.175 170.301 112.715  1.00 33.94           C
ATOM   2028  O   TYR A 505     136.087 169.525 111.762  1.00 33.94           O
ATOM   2029  CB  TYR A 505     138.316 170.120 114.008  1.00 33.94           C
ATOM   2030  CG  TYR A 505     139.758 170.551 114.168  1.00 33.94           C
ATOM   2031  CD1 TYR A 505     140.229 171.716 113.579  1.00 33.94           C
ATOM   2032  CD2 TYR A 505     140.663 169.760 114.860  1.00 33.94           C
ATOM   2033  CE1 TYR A 505     141.540 172.101 113.709  1.00 33.94           C
ATOM   2034  CE2 TYR A 505     141.982 170.139 114.994  1.00 33.94           C
ATOM   2035  CZ  TYR A 505     142.413 171.311 114.413  1.00 33.94           C
ATOM   2036  OH  TYR A 505     143.724 171.703 114.531  1.00 33.94           O
ATOM   2037  N   PHE A 506     135.133 170.585 113.498  1.00 33.83           N
ATOM   2038  CA  PHE A 506     133.807 170.090 113.149  1.00 33.83           C
ATOM   2039  C   PHE A 506     133.338 170.683 111.829  1.00 33.83           C
ATOM   2040  O   PHE A 506     132.727 169.987 111.012  1.00 33.83           O
ATOM   2041  CB  PHE A 506     132.810 170.398 114.265  1.00 33.83           C
ATOM   2042  CG  PHE A 506     132.841 169.411 115.396  1.00 33.83           C
ATOM   2043  CD1 PHE A 506     133.069 168.067 115.153  1.00 33.83           C
ATOM   2044  CD2 PHE A 506     132.626 169.823 116.700  1.00 33.83           C
ATOM   2045  CE1 PHE A 506     133.093 167.155 116.190  1.00 33.83           C
ATOM   2046  CE2 PHE A 506     132.648 168.914 117.741  1.00 33.83           C
ATOM   2047  CZ  PHE A 506     132.882 167.579 117.485  1.00 33.83           C
ATOM   2048  N   GLY A 507     133.621 171.967 111.596  1.00 37.58           N
ATOM   2049  CA  GLY A 507     133.282 172.556 110.309  1.00 37.58           C
ATOM   2050  C   GLY A 507     134.020 171.898 109.157  1.00 37.58           C
ATOM   2051  O   GLY A 507     133.437 171.607 108.107  1.00 37.58           O
ATOM   2052  N   ILE A 508     135.316 171.648 109.343  1.00 40.31           N
ATOM   2053  CA  ILE A 508     136.113 170.999 108.301  1.00 40.31           C
ATOM   2054  C   ILE A 508     135.594 169.589 108.039  1.00 40.31           C
ATOM   2055  O   ILE A 508     135.492 169.144 106.890  1.00 40.31           O
ATOM   2056  CB  ILE A 508     137.602 170.989 108.685  1.00 40.31           C
ATOM   2057  CG1 ILE A 508     138.120 172.418 108.847  1.00 40.31           C
ATOM   2058  CG2 ILE A 508     138.416 170.245 107.644  1.00 40.31           C
ATOM   2059  CD1 ILE A 508     137.737 173.337 107.709  1.00 40.31           C
ATOM   2060  N   PHE A 509     135.269 168.864 109.110  1.00 53.30           N
ATOM   2061  CA  PHE A 509     134.721 167.521 108.973  1.00 53.30           C
ATOM   2062  C   PHE A 509     133.379 167.546 108.255  1.00 53.30           C
ATOM   2063  O   PHE A 509     133.076 166.654 107.458  1.00 53.30           O
ATOM   2064  CB  PHE A 509     134.589 166.879 110.355  1.00 53.30           C
ATOM   2065  CG  PHE A 509     134.069 165.473 110.329  1.00 53.30           C
ATOM   2066  CD1 PHE A 509     134.886 164.425 109.942  1.00 53.30           C
ATOM   2067  CD2 PHE A 509     132.767 165.196 110.712  1.00 53.30           C
ATOM   2068  CE1 PHE A 509     134.411 163.128 109.924  1.00 53.30           C
ATOM   2069  CE2 PHE A 509     132.286 163.902 110.697  1.00 53.30           C
ATOM   2070  CZ  PHE A 509     133.109 162.866 110.302  1.00 53.30           C
ATOM   2071  N   LYS A 510     132.562 168.563 108.529  1.00 59.58           N
ATOM   2072  CA  LYS A 510     131.300 168.723 107.814  1.00 59.58           C
ATOM   2073  C   LYS A 510     131.534 168.949 106.329  1.00 59.58           C
ATOM   2074  O   LYS A 510     130.827 168.392 105.482  1.00 59.58           O
ATOM   2075  CB  LYS A 510     130.496 169.872 108.424  1.00 59.58           C
ATOM   2076  CG  LYS A 510     129.424 170.434 107.508  1.00 59.58           C
ATOM   2077  CD  LYS A 510     128.841 171.722 108.063  1.00 59.58           C
ATOM   2078  CE  LYS A 510     127.810 172.311 107.116  1.00 59.58           C
ATOM   2079  NZ  LYS A 510     127.239 173.582 107.638  1.00 59.58           N
ATOM   2080  N   VAL A 511     132.529 169.772 105.994  1.00 58.68           N
ATOM   2081  CA  VAL A 511     132.850 170.008 104.587  1.00 58.68           C
ATOM   2082  C   VAL A 511     133.299 168.714 103.917  1.00 58.68           C
ATOM   2083  O   VAL A 511     132.890 168.402 102.789  1.00 58.68           O
ATOM   2084  CB  VAL A 511     133.916 171.112 104.460  1.00 58.68           C
ATOM   2085  CG1 VAL A 511     134.336 171.279 103.010  1.00 58.68           C
ATOM   2086  CG2 VAL A 511     133.386 172.423 105.014  1.00 58.68           C
ATOM   2087  N   ILE A 512     134.148 167.943 104.598  1.00 58.85           N
ATOM   2088  CA  ILE A 512     134.620 166.678 104.039  1.00 58.85           C
ATOM   2089  C   ILE A 512     133.460 165.709 103.851  1.00 58.85           C
ATOM   2090  O   ILE A 512     133.382 164.999 102.842  1.00 58.85           O
ATOM   2091  CB  ILE A 512     135.725 166.074 104.924  1.00 58.85           C
ATOM   2092  CG1 ILE A 512     136.906 167.038 105.031  1.00 58.85           C
ATOM   2093  CG2 ILE A 512     136.182 164.734 104.372  1.00 58.85           C
ATOM   2094  CD1 ILE A 512     137.558 167.347 103.704  1.00 58.85           C
ATOM   2095  N   LEU A 513     132.546 165.657 104.821  1.00 63.04           N
ATOM   2096  CA  LEU A 513     131.387 164.779 104.701  1.00 63.04           C
ATOM   2097  C   LEU A 513     130.491 165.206 103.547  1.00 63.04           C
ATOM   2098  O   LEU A 513     129.944 164.359 102.832  1.00 63.04           O
ATOM   2099  CB  LEU A 513     130.605 164.762 106.014  1.00 63.04           C
ATOM   2100  CG  LEU A 513     129.377 163.851 106.058  1.00 63.04           C
ATOM   2101  CD1 LEU A 513     129.753 162.430 105.668  1.00 63.04           C
ATOM   2102  CD2 LEU A 513     128.734 163.881 107.436  1.00 63.04           C
ATOM   2103  N   ARG A 514     130.323 166.515 103.353  1.00 66.02           N
ATOM   2104  CA  ARG A 514     129.548 167.008 102.220  1.00 66.02           C
ATOM   2105  C   ARG A 514     130.191 166.595 100.902  1.00 66.02           C
ATOM   2106  O   ARG A 514     129.504 166.164  99.967  1.00 66.02           O
ATOM   2107  CB  ARG A 514     129.417 168.529 102.307  1.00 66.02           C
ATOM   2108  CG  ARG A 514     128.617 169.157 101.182  1.00 66.02           C
ATOM   2109  CD  ARG A 514     128.751 170.670 101.201  1.00 66.02           C
ATOM   2110  NE  ARG A 514     128.099 171.295 100.056  1.00 66.02           N
ATOM   2111  CZ  ARG A 514     128.088 172.600  99.820  1.00 66.02           C
ATOM   2112  NH1 ARG A 514     128.686 173.454 100.634  1.00 66.02           N
ATOM   2113  NH2 ARG A 514     127.462 173.059  98.741  1.00 66.02           N
ATOM   2114  N   GLY A 515     131.517 166.715 100.815  1.00 63.52           N
ATOM   2115  CA  GLY A 515     132.209 166.276  99.613  1.00 63.52           C
ATOM   2116  C   GLY A 515     132.061 164.786  99.367  1.00 63.52           C
ATOM   2117  O   GLY A 515     131.861 164.349  98.230  1.00 63.52           O
ATOM   2118  N   LEU A 516     132.155 163.985 100.432  1.00 69.72           N
ATOM   2119  CA  LEU A 516     131.987 162.542 100.293  1.00 69.72           C
ATOM   2120  C   LEU A 516     130.575 162.190  99.845  1.00 69.72           C
ATOM   2121  O   LEU A 516     130.387 161.292  99.019  1.00 69.72           O
ATOM   2122  CB  LEU A 516     132.324 161.839 101.607  1.00 69.72           C
ATOM   2123  CG  LEU A 516     133.789 161.885 102.040  1.00 69.72           C
ATOM   2124  CD1 LEU A 516     133.948 161.335 103.448  1.00 69.72           C
ATOM   2125  CD2 LEU A 516     134.657 161.114 101.057  1.00 69.72           C
ATOM   2126  N   CYS A 517     129.568 162.877 100.387  1.00 74.89           N
ATOM   2127  CA  CYS A 517     128.194 162.636  99.956  1.00 74.89           C
ATOM   2128  C   CYS A 517     127.997 163.018  98.495  1.00 74.89           C
ATOM   2129  O   CYS A 517     127.306 162.312  97.749  1.00 74.89           O
ATOM   2130  CB  CYS A 517     127.218 163.402 100.849  1.00 74.89           C
ATOM   2131  SG  CYS A 517     127.174 162.838 102.566  1.00 74.89           S
ATOM   2132  N   HIS A 518     128.590 164.136  98.068  1.00 72.05           N
ATOM   2133  CA  HIS A 518     128.503 164.528  96.665  1.00 72.05           C
ATOM   2134  C   HIS A 518     129.152 163.485  95.765  1.00 72.05           C
ATOM   2135  O   HIS A 518     128.614 163.140  94.707  1.00 72.05           O
ATOM   2136  CB  HIS A 518     129.148 165.898  96.459  1.00 72.05           C
ATOM   2137  CG  HIS A 518     128.370 167.026  97.058  1.00 72.05           C
ATOM   2138  ND1 HIS A 518     126.993 167.070  97.041  1.00 72.05           N
ATOM   2139  CD2 HIS A 518     128.775 168.154  97.688  1.00 72.05           C
ATOM   2140  CE1 HIS A 518     126.582 168.175  97.637  1.00 72.05           C
ATOM   2141  NE2 HIS A 518     127.644 168.851  98.038  1.00 72.05           N
ATOM   2142  N   LEU A 519     130.314 162.970  96.173  1.00 73.59           N
ATOM   2143  CA  LEU A 519     130.969 161.918  95.400  1.00 73.59           C
ATOM   2144  C   LEU A 519     130.109 160.659  95.351  1.00 73.59           C
ATOM   2145  O   LEU A 519     129.980 160.021  94.301  1.00 73.59           O
ATOM   2146  CB  LEU A 519     132.343 161.610  95.997  1.00 73.59           C
ATOM   2147  CG  LEU A 519     133.082 160.401  95.420  1.00 73.59           C
ATOM   2148  CD1 LEU A 519     133.276 160.551  93.919  1.00 73.59           C
ATOM   2149  CD2 LEU A 519     134.417 160.202  96.120  1.00 73.59           C
ATOM   2150  N   TYR A 520     129.511 160.293  96.485  1.00 78.75           N
ATOM   2151  CA  TYR A 520     128.680 159.097  96.567  1.00 78.75           C
ATOM   2152  C   TYR A 520     127.474 159.198  95.641  1.00 78.75           C
ATOM   2153  O   TYR A 520     127.129 158.243  94.936  1.00 78.75           O
ATOM   2154  CB  TYR A 520     128.241 158.890  98.019  1.00 78.75           C
ATOM   2155  CG  TYR A 520     127.346 157.696  98.258  1.00 78.75           C
ATOM   2156  CD1 TYR A 520     127.872 156.413  98.335  1.00 78.75           C
ATOM   2157  CD2 TYR A 520     125.978 157.854  98.430  1.00 78.75           C
ATOM   2158  CE1 TYR A 520     127.058 155.321  98.564  1.00 78.75           C
ATOM   2159  CE2 TYR A 520     125.156 156.768  98.660  1.00 78.75           C
ATOM   2160  CZ  TYR A 520     125.701 155.504  98.726  1.00 78.75           C
ATOM   2161  OH  TYR A 520     124.887 154.418  98.954  1.00 78.75           O
ATOM   2162  N   TYR A 521     126.818 160.360  95.633  1.00 78.33           N
ATOM   2163  CA  TYR A 521     125.650 160.537  94.776  1.00 78.33           C
ATOM   2164  C   TYR A 521     126.044 160.624  93.306  1.00 78.33           C
ATOM   2165  O   TYR A 521     125.361 160.065  92.440  1.00 78.33           O
ATOM   2166  CB  TYR A 521     124.869 161.780  95.200  1.00 78.33           C
ATOM   2167  CG  TYR A 521     123.936 161.544  96.366  1.00 78.33           C
ATOM   2168  CD1 TYR A 521     122.830 160.714  96.237  1.00 78.33           C
ATOM   2169  CD2 TYR A 521     124.159 162.151  97.595  1.00 78.33           C
ATOM   2170  CE1 TYR A 521     121.974 160.494  97.299  1.00 78.33           C
ATOM   2171  CE2 TYR A 521     123.308 161.937  98.663  1.00 78.33           C
ATOM   2172  CZ  TYR A 521     122.217 161.107  98.509  1.00 78.33           C
ATOM   2173  OH  TYR A 521     121.366 160.891  99.568  1.00 78.33           O
ATOM   2174  N   LEU A 522     127.143 161.320  93.004  1.00 73.56           N
ATOM   2175  CA  LEU A 522     127.533 161.514  91.611  1.00 73.56           C
ATOM   2176  C   LEU A 522     128.096 160.236  91.002  1.00 73.56           C
ATOM   2177  O   LEU A 522     127.826 159.929  89.835  1.00 73.56           O
ATOM   2178  CB  LEU A 522     128.547 162.652  91.505  1.00 73.56           C
ATOM   2179  CG  LEU A 522     127.971 164.067  91.580  1.00 73.56           C
ATOM   2180  CD1 LEU A 522     129.079 165.091  91.768  1.00 73.56           C
ATOM   2181  CD2 LEU A 522     127.149 164.379  90.339  1.00 73.56           C
ATOM   2182  N   SER A 523     128.879 159.477  91.771  1.00300.00           N
ATOM   2183  CA  SER A 523     129.492 158.264  91.243  1.00300.00           C
ATOM   2184  C   SER A 523     128.498 157.127  91.062  1.00300.00           C
ATOM   2185  O   SER A 523     128.858 156.103  90.472  1.00300.00           O
ATOM   2186  CB  SER A 523     130.631 157.806  92.157  1.00300.00           C
ATOM   2187  OG  SER A 523     130.164 157.579  93.475  1.00300.00           O
ATOM   2188  N   GLY A 524     127.269 157.274  91.552  1.00300.00           N
ATOM   2189  CA  GLY A 524     126.293 156.212  91.429  1.00300.00           C
ATOM   2190  C   GLY A 524     126.483 155.060  92.384  1.00300.00           C
ATOM   2191  O   GLY A 524     125.893 153.996  92.173  1.00300.00           O
ATOM   2192  N   ALA A 525     127.296 155.235  93.429  1.00300.00           N
ATOM   2193  CA  ALA A 525     127.511 154.159  94.389  1.00300.00           C
ATOM   2194  C   ALA A 525     126.234 153.817  95.145  1.00300.00           C
ATOM   2195  O   ALA A 525     126.110 152.711  95.682  1.00300.00           O
ATOM   2196  CB  ALA A 525     128.623 154.540  95.366  1.00300.00           C
ATOM   2197  N   HIS A 526     125.281 154.749  95.202  1.00300.00           N
ATOM   2198  CA  HIS A 526     123.999 154.462  95.837  1.00300.00           C
ATOM   2199  C   HIS A 526     123.258 153.356  95.096  1.00300.00           C
ATOM   2200  O   HIS A 526     122.656 152.472  95.714  1.00300.00           O
ATOM   2201  CB  HIS A 526     123.149 155.732  95.907  1.00300.00           C
ATOM   2202  CG  HIS A 526     123.150 156.533  94.642  1.00300.00           C
ATOM   2203  ND1 HIS A 526     122.087 156.540  93.766  1.00300.00           N
ATOM   2204  CD2 HIS A 526     124.080 157.362  94.112  1.00300.00           C
ATOM   2205  CE1 HIS A 526     122.364 157.333  92.746  1.00300.00           C
ATOM   2206  NE2 HIS A 526     123.568 157.844  92.932  1.00300.00           N
ATOM   2207  N   ILE A 527     123.297 153.389  93.762  1.00300.00           N
ATOM   2208  CA  ILE A 527     122.645 152.349  92.971  1.00300.00           C
ATOM   2209  C   ILE A 527     123.311 151.000  93.211  1.00300.00           C
ATOM   2210  O   ILE A 527     122.636 149.971  93.341  1.00300.00           O
ATOM   2211  CB  ILE A 527     122.656 152.729  91.479  1.00300.00           C
ATOM   2212  CG1 ILE A 527     122.060 154.124  91.283  1.00300.00           C
ATOM   2213  CG2 ILE A 527     121.892 151.700  90.662  1.00300.00           C
ATOM   2214  CD1 ILE A 527     122.122 154.619  89.856  1.00300.00           C
ATOM   2215  N   ALA A 528     124.645 150.982  93.266  1.00300.00           N
ATOM   2216  CA  ALA A 528     125.360 149.737  93.526  1.00300.00           C
ATOM   2217  C   ALA A 528     125.023 149.190  94.908  1.00300.00           C
ATOM   2218  O   ALA A 528     124.824 147.981  95.080  1.00300.00           O
ATOM   2219  CB  ALA A 528     126.866 149.958  93.384  1.00300.00           C
ATOM   2220  N   TYR A 529     124.957 150.069  95.910  1.00300.00           N
ATOM   2221  CA  TYR A 529     124.603 149.630  97.255  1.00300.00           C
ATOM   2222  C   TYR A 529     123.179 149.090  97.298  1.00300.00           C
ATOM   2223  O   TYR A 529     122.907 148.086  97.967  1.00300.00           O
ATOM   2224  CB  TYR A 529     124.774 150.780  98.248  1.00300.00           C
ATOM   2225  CG  TYR A 529     124.151 150.515  99.601  1.00300.00           C
ATOM   2226  CD1 TYR A 529     124.815 149.753 100.552  1.00300.00           C
ATOM   2227  CD2 TYR A 529     122.902 151.030  99.929  1.00300.00           C
ATOM   2228  CE1 TYR A 529     124.255 149.506 101.789  1.00300.00           C
ATOM   2229  CE2 TYR A 529     122.333 150.787 101.165  1.00300.00           C
ATOM   2230  CZ  TYR A 529     123.015 150.025 102.090  1.00300.00           C
ATOM   2231  OH  TYR A 529     122.457 149.778 103.322  1.00300.00           O
ATOM   2232  N   ASN A 530     122.255 149.748  96.595  1.00300.00           N
ATOM   2233  CA  ASN A 530     120.880 149.265  96.536  1.00300.00           C
ATOM   2234  C   ASN A 530     120.816 147.893  95.879  1.00300.00           C
ATOM   2235  O   ASN A 530     120.087 147.005  96.335  1.00300.00           O
ATOM   2236  CB  ASN A 530     120.006 150.270  95.784  1.00300.00           C
ATOM   2237  CG  ASN A 530     118.535 149.903  95.814  1.00300.00           C
ATOM   2238  OD1 ASN A 530     118.109 149.051  96.593  1.00300.00           O
ATOM   2239  ND2 ASN A 530     117.749 150.549  94.961  1.00300.00           N
ATOM   2240  N   GLY A 531     121.586 147.698  94.807  1.00300.00           N
ATOM   2241  CA  GLY A 531     121.633 146.390  94.173  1.00300.00           C
ATOM   2242  C   GLY A 531     122.194 145.318  95.088  1.00300.00           C
ATOM   2243  O   GLY A 531     121.675 144.200  95.142  1.00300.00           O
ATOM   2244  N   LEU A 532     123.262 145.645  95.820  1.00300.00           N
ATOM   2245  CA  LEU A 532     123.845 144.685  96.754  1.00300.00           C
ATOM   2246  C   LEU A 532     122.860 144.324  97.860  1.00300.00           C
ATOM   2247  O   LEU A 532     122.755 143.157  98.257  1.00300.00           O
ATOM   2248  CB  LEU A 532     125.143 145.240  97.343  1.00300.00           C
ATOM   2249  CG  LEU A 532     126.452 144.864  96.639  1.00300.00           C
ATOM   2250  CD1 LEU A 532     126.699 143.367  96.752  1.00300.00           C
ATOM   2251  CD2 LEU A 532     126.461 145.294  95.181  1.00300.00           C
ATOM   2252  N   THR A 533     122.130 145.316  98.376  1.00300.00           N
ATOM   2253  CA  THR A 533     121.104 145.030  99.376  1.00300.00           C
ATOM   2254  C   THR A 533     119.981 144.187  98.784  1.00300.00           C
ATOM   2255  O   THR A 533     119.395 143.348  99.478  1.00300.00           O
ATOM   2256  CB  THR A 533     120.547 146.329  99.958  1.00300.00           C
ATOM   2257  OG1 THR A 533     120.038 147.152  98.901  1.00300.00           O
ATOM   2258  CG2 THR A 533     121.628 147.083 100.719  1.00300.00           C
ATOM   2259  N   LYS A 534     119.659 144.407  97.508  1.00300.00           N
ATOM   2260  CA  LYS A 534     118.670 143.574  96.833  1.00300.00           C
ATOM   2261  C   LYS A 534     119.139 142.126  96.763  1.00300.00           C
ATOM   2262  O   LYS A 534     118.356 141.195  96.980  1.00300.00           O
ATOM   2263  CB  LYS A 534     118.393 144.133  95.434  1.00300.00           C
ATOM   2264  CG  LYS A 534     117.170 143.550  94.734  1.00300.00           C
ATOM   2265  CD  LYS A 534     117.518 142.319  93.909  1.00300.00           C
ATOM   2266  CE  LYS A 534     116.279 141.693  93.294  1.00300.00           C
ATOM   2267  NZ  LYS A 534     116.608 140.469  92.512  1.00300.00           N
ATOM   2268  N   LEU A 535     120.418 141.920  96.451  1.00300.00           N
ATOM   2269  CA  LEU A 535     120.980 140.574  96.426  1.00300.00           C
ATOM   2270  C   LEU A 535     120.931 139.943  97.811  1.00300.00           C
ATOM   2271  O   LEU A 535     120.425 138.828  97.975  1.00300.00           O
ATOM   2272  CB  LEU A 535     122.420 140.594  95.907  1.00300.00           C
ATOM   2273  CG  LEU A 535     122.668 141.253  94.550  1.00300.00           C
ATOM   2274  CD1 LEU A 535     124.160 141.398  94.291  1.00300.00           C
ATOM   2275  CD2 LEU A 535     122.002 140.458  93.438  1.00300.00           C
ATOM   2276  N   VAL A 536     121.449 140.648  98.812  1.00300.00           N
ATOM   2277  CA  VAL A 536     121.463 140.144 100.183  1.00300.00           C
ATOM   2278  C   VAL A 536     120.731 141.130 101.086  1.00300.00           C
ATOM   2279  O   VAL A 536     121.308 142.153 101.483  1.00300.00           O
ATOM   2280  CB  VAL A 536     122.899 139.903 100.674  1.00300.00           C
ATOM   2281  CG1 VAL A 536     122.893 139.415 102.116  1.00300.00           C
ATOM   2282  CG2 VAL A 536     123.611 138.907  99.771  1.00300.00           C
ATOM   2283  N   PRO A 537     119.463 140.879 101.421  1.00300.00           N
ATOM   2284  CA  PRO A 537     118.770 141.754 102.381  1.00300.00           C
ATOM   2285  C   PRO A 537     119.425 141.780 103.751  1.00300.00           C
ATOM   2286  O   PRO A 537     119.253 142.756 104.499  1.00300.00           O
ATOM   2287  CB  PRO A 537     117.359 141.154 102.441  1.00300.00           C
ATOM   2288  CG  PRO A 537     117.199 140.429 101.144  1.00300.00           C
ATOM   2289  CD  PRO A 537     118.558 139.888 100.815  1.00300.00           C
ATOM   2290  N   LYS A 538     120.165 140.726 104.107  1.00300.00           N
ATOM   2291  CA  LYS A 538     120.886 140.721 105.375  1.00300.00           C
ATOM   2292  C   LYS A 538     121.866 141.881 105.460  1.00300.00           C
ATOM   2293  O   LYS A 538     122.098 142.414 106.549  1.00300.00           O
ATOM   2294  CB  LYS A 538     121.621 139.392 105.562  1.00300.00           C
ATOM   2295  CG  LYS A 538     122.442 139.316 106.841  1.00300.00           C
ATOM   2296  CD  LYS A 538     123.252 138.035 106.920  1.00300.00           C
ATOM   2297  CE  LYS A 538     124.078 137.993 108.196  1.00300.00           C
ATOM   2298  NZ  LYS A 538     124.907 136.761 108.284  1.00300.00           N
ATOM   2299  N   VAL A 539     122.439 142.296 104.328  1.00300.00           N
ATOM   2300  CA  VAL A 539     123.329 143.456 104.325  1.00300.00           C
ATOM   2301  C   VAL A 539     122.566 144.706 104.743  1.00300.00           C
ATOM   2302  O   VAL A 539     123.041 145.506 105.559  1.00300.00           O
ATOM   2303  CB  VAL A 539     123.980 143.629 102.941  1.00300.00           C
ATOM   2304  CG1 VAL A 539     124.735 144.947 102.867  1.00300.00           C
ATOM   2305  CG2 VAL A 539     124.908 142.463 102.644  1.00300.00           C
ATOM   2306  N   ASP A 540     121.363 144.888 104.193  1.00300.00           N
ATOM   2307  CA  ASP A 540     120.555 146.051 104.546  1.00300.00           C
ATOM   2308  C   ASP A 540     120.142 146.015 106.012  1.00300.00           C
ATOM   2309  O   ASP A 540     120.138 147.051 106.689  1.00300.00           O
ATOM   2310  CB  ASP A 540     119.324 146.128 103.644  1.00300.00           C
ATOM   2311  CG  ASP A 540     118.684 147.502 103.650  1.00300.00           C
ATOM   2312  OD1 ASP A 540     119.303 148.445 104.186  1.00300.00           O
ATOM   2313  OD2 ASP A 540     117.562 147.640 103.119  1.00300.00           O
ATOM   2314  N   VAL A 541     119.778 144.834 106.518  1.00300.00           N
ATOM   2315  CA  VAL A 541     119.401 144.720 107.927  1.00300.00           C
ATOM   2316  C   VAL A 541     120.594 145.022 108.826  1.00300.00           C
ATOM   2317  O   VAL A 541     120.471 145.733 109.834  1.00300.00           O
ATOM   2318  CB  VAL A 541     118.813 143.326 108.213  1.00300.00           C
ATOM   2319  CG1 VAL A 541     118.384 143.222 109.668  1.00300.00           C
ATOM   2320  CG2 VAL A 541     117.639 143.048 107.289  1.00300.00           C
ATOM   2321  N   ALA A 542     121.767 144.488 108.478  1.00300.00           N
ATOM   2322  CA  ALA A 542     122.969 144.741 109.263  1.00300.00           C
ATOM   2323  C   ALA A 542     123.315 146.222 109.260  1.00300.00           C
ATOM   2324  O   ALA A 542     123.717 146.777 110.287  1.00300.00           O
ATOM   2325  CB  ALA A 542     124.133 143.910 108.724  1.00300.00           C
ATOM   2326  N   MET A 543     123.166 146.880 108.110  1.00300.00           N
ATOM   2327  CA  MET A 543     123.315 148.331 108.075  1.00300.00           C
ATOM   2328  C   MET A 543     122.344 148.986 109.048  1.00300.00           C
ATOM   2329  O   MET A 543     122.758 149.569 110.055  1.00300.00           O
ATOM   2330  CB  MET A 543     123.078 148.852 106.649  1.00300.00           C
ATOM   2331  CG  MET A 543     123.288 150.361 106.494  1.00300.00           C
ATOM   2332  SD  MET A 543     121.879 151.399 106.957  1.00300.00           S
ATOM   2333  CE  MET A 543     120.716 151.063 105.644  1.00300.00           C
ATOM   2334  N   SER A 544     121.042 148.834 108.796  1.00 76.82           N
ATOM   2335  CA  SER A 544     120.014 149.529 109.560  1.00 76.82           C
ATOM   2336  C   SER A 544     120.028 149.184 111.043  1.00 76.82           C
ATOM   2337  O   SER A 544     119.326 149.845 111.816  1.00 76.82           O
ATOM   2338  CB  SER A 544     118.634 149.220 108.977  1.00 76.82           C
ATOM   2339  OG  SER A 544     117.611 149.834 109.742  1.00 76.82           O
ATOM   2340  N   TRP A 545     120.773 148.158 111.465  1.00 81.36           N
ATOM   2341  CA  TRP A 545     120.910 147.880 112.885  1.00 81.36           C
ATOM   2342  C   TRP A 545     122.231 148.444 113.373  1.00 81.36           C
ATOM   2343  O   TRP A 545     122.237 149.378 114.203  1.00 81.36           O
ATOM   2344  CB  TRP A 545     120.768 146.374 113.147  1.00 81.36           C
ATOM   2345  CG  TRP A 545     120.498 146.041 114.581  1.00 81.36           C
ATOM   2346  CD1 TRP A 545     119.286 145.764 115.143  1.00 81.36           C
ATOM   2347  CD2 TRP A 545     121.461 145.948 115.638  1.00 81.36           C
ATOM   2348  NE1 TRP A 545     119.435 145.506 116.484  1.00 81.36           N
ATOM   2349  CE2 TRP A 545     120.760 145.612 116.812  1.00 81.36           C
ATOM   2350  CE3 TRP A 545     122.847 146.117 115.704  1.00 81.36           C
ATOM   2351  CZ2 TRP A 545     121.399 145.442 118.039  1.00 81.36           C
ATOM   2352  CZ3 TRP A 545     123.479 145.948 116.922  1.00 81.36           C
ATOM   2353  CH2 TRP A 545     122.755 145.614 118.073  1.00 81.36           C
ATOM   2354  N   ILE A 546     123.375 147.970 112.873  1.00 77.53           N
ATOM   2355  CA  ILE A 546     124.660 148.324 113.472  1.00 77.53           C
ATOM   2356  C   ILE A 546     125.029 149.764 113.144  1.00 77.53           C
ATOM   2357  O   ILE A 546     125.424 150.540 114.024  1.00 77.53           O
ATOM   2358  CB  ILE A 546     125.754 147.345 113.008  1.00 77.53           C
ATOM   2359  CG1 ILE A 546     125.273 145.900 113.156  1.00 77.53           C
ATOM   2360  CG2 ILE A 546     127.035 147.568 113.795  1.00 77.53           C
ATOM   2361  CD1 ILE A 546     126.271 144.869 112.674  1.00 77.53           C
ATOM   2362  N   SER A 547     124.932 150.137 111.864  1.00 74.92           N
ATOM   2363  CA  SER A 547     125.280 151.496 111.475  1.00 74.92           C
ATOM   2364  C   SER A 547     124.336 152.499 112.118  1.00 74.92           C
ATOM   2365  O   SER A 547     124.756 153.591 112.508  1.00 74.92           O
ATOM   2366  CB  SER A 547     125.253 151.629 109.953  1.00 74.92           C
ATOM   2367  OG  SER A 547     125.450 152.975 109.555  1.00 74.92           O
ATOM   2368  N   ASP A 548     123.056 152.144 112.239  1.00 77.41           N
ATOM   2369  CA  ASP A 548     122.111 153.032 112.905  1.00 77.41           C
ATOM   2370  C   ASP A 548     122.453 153.201 114.380  1.00 77.41           C
ATOM   2371  O   ASP A 548     122.378 154.313 114.913  1.00 77.41           O
ATOM   2372  CB  ASP A 548     120.686 152.510 112.736  1.00 77.41           C
ATOM   2373  CG  ASP A 548     120.160 152.709 111.329  1.00 77.41           C
ATOM   2374  OD1 ASP A 548     120.976 152.966 110.419  1.00 77.41           O
ATOM   2375  OD2 ASP A 548     118.930 152.610 111.132  1.00 77.41           O1-
ATOM   2376  N   HIS A 549     122.839 152.116 115.057  1.00 77.94           N
ATOM   2377  CA  HIS A 549     123.238 152.230 116.457  1.00 77.94           C
ATOM   2378  C   HIS A 549     124.477 153.107 116.607  1.00 77.94           C
ATOM   2379  O   HIS A 549     124.549 153.957 117.504  1.00 77.94           O
ATOM   2380  CB  HIS A 549     123.487 150.841 117.047  1.00 77.94           C
ATOM   2381  CG  HIS A 549     122.234 150.078 117.343  1.00 77.94           C
ATOM   2382  ND1 HIS A 549     121.287 149.800 116.381  1.00 77.94           N
ATOM   2383  CD2 HIS A 549     121.773 149.534 118.494  1.00 77.94           C
ATOM   2384  CE1 HIS A 549     120.296 149.117 116.927  1.00 77.94           C
ATOM   2385  NE2 HIS A 549     120.566 148.943 118.208  1.00 77.94           N
ATOM   2386  N   LEU A 550     125.466 152.912 115.732  1.00 73.96           N
ATOM   2387  CA  LEU A 550     126.679 153.722 115.804  1.00 73.96           C
ATOM   2388  C   LEU A 550     126.382 155.187 115.514  1.00 73.96           C
ATOM   2389  O   LEU A 550     126.927 156.081 116.173  1.00 73.96           O
ATOM   2390  CB  LEU A 550     127.734 153.183 114.839  1.00 73.96           C
ATOM   2391  CG  LEU A 550     128.194 151.747 115.100  1.00 73.96           C
ATOM   2392  CD1 LEU A 550     129.179 151.293 114.035  1.00 73.96           C
ATOM   2393  CD2 LEU A 550     128.803 151.625 116.487  1.00 73.96           C
ATOM   2394  N   ILE A 551     125.521 155.453 114.531  1.00 66.98           N
ATOM   2395  CA  ILE A 551     125.132 156.825 114.224  1.00 66.98           C
ATOM   2396  C   ILE A 551     124.417 157.445 115.414  1.00 66.98           C
ATOM   2397  O   ILE A 551     124.641 158.611 115.755  1.00 66.98           O
ATOM   2398  CB  ILE A 551     124.261 156.864 112.955  1.00 66.98           C
ATOM   2399  CG1 ILE A 551     125.122 156.643 111.710  1.00 66.98           C
ATOM   2400  CG2 ILE A 551     123.505 158.181 112.857  1.00 66.98           C
ATOM   2401  CD1 ILE A 551     124.320 156.473 110.439  1.00 66.98           C
ATOM   2402  N   HIS A 552     123.546 156.673 116.064  1.00 64.80           N
ATOM   2403  CA  HIS A 552     122.850 157.175 117.242  1.00 64.80           C
ATOM   2404  C   HIS A 552     123.836 157.536 118.344  1.00 64.80           C
ATOM   2405  O   HIS A 552     123.724 158.596 118.966  1.00 64.80           O
ATOM   2406  CB  HIS A 552     121.843 156.139 117.738  1.00 64.80           C
ATOM   2407  CG  HIS A 552     121.068 156.579 118.940  1.00 64.80           C
ATOM   2408  ND1 HIS A 552     120.062 157.518 118.874  1.00 64.80           N
ATOM   2409  CD2 HIS A 552     121.155 156.211 120.240  1.00 64.80           C
ATOM   2410  CE1 HIS A 552     119.560 157.708 120.081  1.00 64.80           C
ATOM   2411  NE2 HIS A 552     120.206 156.927 120.928  1.00 64.80           N
ATOM   2412  N   ASP A 553     124.820 156.668 118.590  1.00 63.78           N
ATOM   2413  CA  ASP A 553     125.807 156.950 119.630  1.00 63.78           C
ATOM   2414  C   ASP A 553     126.632 158.189 119.300  1.00 63.78           C
ATOM   2415  O   ASP A 553     126.868 159.042 120.168  1.00 63.78           O
ATOM   2416  CB  ASP A 553     126.720 155.741 119.832  1.00 63.78           C
ATOM   2417  CG  ASP A 553     125.951 154.487 120.193  1.00 63.78           C
ATOM   2418  OD1 ASP A 553     124.770 154.605 120.581  1.00 63.78           O
ATOM   2419  OD2 ASP A 553     126.528 153.384 120.092  1.00 63.78           O1-
ATOM   2420  N   ILE A 554     127.079 158.308 118.050  1.00 50.64           N
ATOM   2421  CA  ILE A 554     127.889 159.457 117.660  1.00 50.64           C
ATOM   2422  C   ILE A 554     127.082 160.745 117.743  1.00 50.64           C
ATOM   2423  O   ILE A 554     127.583 161.772 118.212  1.00 50.64           O
ATOM   2424  CB  ILE A 554     128.479 159.244 116.256  1.00 50.64           C
ATOM   2425  CG1 ILE A 554     129.404 158.027 116.253  1.00 50.64           C
ATOM   2426  CG2 ILE A 554     129.230 160.483 115.800  1.00 50.64           C
ATOM   2427  CD1 ILE A 554     130.559 158.139 117.219  1.00 50.64           C
ATOM   2428  N   ILE A 555     125.828 160.718 117.290  1.00 50.36           N
ATOM   2429  CA  ILE A 555     124.981 161.904 117.371  1.00 50.36           C
ATOM   2430  C   ILE A 555     124.711 162.258 118.826  1.00 50.36           C
ATOM   2431  O   ILE A 555     124.657 163.435 119.195  1.00 50.36           O
ATOM   2432  CB  ILE A 555     123.676 161.687 116.584  1.00 50.36           C
ATOM   2433  CG1 ILE A 555     123.967 161.622 115.085  1.00 50.36           C
ATOM   2434  CG2 ILE A 555     122.676 162.794 116.878  1.00 50.36           C
ATOM   2435  CD1 ILE A 555     124.688 162.840 114.551  1.00 50.36           C
ATOM   2436  N   TYR A 556     124.549 161.244 119.677  1.00 44.07           N
ATOM   2437  CA  TYR A 556     124.367 161.494 121.101  1.00 44.07           C
ATOM   2438  C   TYR A 556     125.576 162.209 121.686  1.00 44.07           C
ATOM   2439  O   TYR A 556     125.435 163.194 122.418  1.00 44.07           O
ATOM   2440  CB  TYR A 556     124.115 160.174 121.828  1.00 44.07           C
ATOM   2441  CG  TYR A 556     123.852 160.325 123.306  1.00 44.07           C
ATOM   2442  CD1 TYR A 556     122.875 161.191 123.773  1.00 44.07           C
ATOM   2443  CD2 TYR A 556     124.583 159.599 124.236  1.00 44.07           C
ATOM   2444  CE1 TYR A 556     122.632 161.329 125.124  1.00 44.07           C
ATOM   2445  CE2 TYR A 556     124.348 159.731 125.588  1.00 44.07           C
ATOM   2446  CZ  TYR A 556     123.372 160.597 126.027  1.00 44.07           C
ATOM   2447  OH  TYR A 556     123.136 160.730 127.376  1.00 44.07           O
ATOM   2448  N   LEU A 557     126.779 161.731 121.360  1.00 36.11           N
ATOM   2449  CA  LEU A 557     127.987 162.379 121.862  1.00 36.11           C
ATOM   2450  C   LEU A 557     128.111 163.803 121.333  1.00 36.11           C
ATOM   2451  O   LEU A 557     128.463 164.727 122.080  1.00 36.11           O
ATOM   2452  CB  LEU A 557     129.219 161.559 121.483  1.00 36.11           C
ATOM   2453  CG  LEU A 557     129.633 160.473 122.475  1.00 36.11           C
ATOM   2454  CD1 LEU A 557     130.785 159.655 121.920  1.00 36.11           C
ATOM   2455  CD2 LEU A 557     130.005 161.088 123.811  1.00 36.11           C
ATOM   2456  N   TYR A 558     127.827 163.998 120.044  1.00 30.31           N
ATOM   2457  CA  TYR A 558     127.944 165.325 119.453  1.00 30.31           C
ATOM   2458  C   TYR A 558     126.952 166.296 120.079  1.00 30.31           C
ATOM   2459  O   TYR A 558     127.295 167.449 120.359  1.00 30.31           O
ATOM   2460  CB  TYR A 558     127.737 165.244 117.942  1.00 30.31           C
ATOM   2461  CG  TYR A 558     127.763 166.584 117.246  1.00 30.31           C
ATOM   2462  CD1 TYR A 558     128.964 167.169 116.874  1.00 30.31           C
ATOM   2463  CD2 TYR A 558     126.587 167.261 116.954  1.00 30.31           C
ATOM   2464  CE1 TYR A 558     128.995 168.392 116.235  1.00 30.31           C
ATOM   2465  CE2 TYR A 558     126.607 168.484 116.317  1.00 30.31           C
ATOM   2466  CZ  TYR A 558     127.814 169.044 115.959  1.00 30.31           C
ATOM   2467  OH  TYR A 558     127.838 170.263 115.322  1.00 30.31           O
ATOM   2468  N   ASN A 559     125.714 165.850 120.297  1.00 41.19           N
ATOM   2469  CA  ASN A 559     124.725 166.700 120.949  1.00 41.19           C
ATOM   2470  C   ASN A 559     125.118 166.990 122.390  1.00 41.19           C
ATOM   2471  O   ASN A 559     124.939 168.113 122.875  1.00 41.19           O
ATOM   2472  CB  ASN A 559     123.348 166.043 120.887  1.00 41.19           C
ATOM   2473  CG  ASN A 559     122.877 165.819 119.467  1.00 41.19           C
ATOM   2474  OD1 ASN A 559     123.472 166.328 118.518  1.00 41.19           O
ATOM   2475  ND2 ASN A 559     121.805 165.051 119.312  1.00 41.19           N
ATOM   2476  N   GLY A 560     125.655 165.990 123.090  1.00 32.91           N
ATOM   2477  CA  GLY A 560     126.104 166.216 124.451  1.00 32.91           C
ATOM   2478  C   GLY A 560     127.183 167.272 124.535  1.00 32.91           C
ATOM   2479  O   GLY A 560     127.161 168.127 125.423  1.00 32.91           O
ATOM   2480  N   TYR A 561     128.141 167.233 123.610  1.00 32.77           N
ATOM   2481  CA  TYR A 561     129.172 168.265 123.621  1.00 32.77           C
ATOM   2482  C   TYR A 561     128.619 169.623 123.206  1.00 32.77           C
ATOM   2483  O   TYR A 561     128.872 170.629 123.876  1.00 32.77           O
ATOM   2484  CB  TYR A 561     130.336 167.889 122.708  1.00 32.77           C
ATOM   2485  CG  TYR A 561     131.220 169.075 122.413  1.00 32.77           C
ATOM   2486  CD1 TYR A 561     132.069 169.586 123.382  1.00 32.77           C
ATOM   2487  CD2 TYR A 561     131.188 169.702 121.176  1.00 32.77           C
ATOM   2488  CE1 TYR A 561     132.869 170.677 123.126  1.00 32.77           C
ATOM   2489  CE2 TYR A 561     131.985 170.795 120.911  1.00 32.77           C
ATOM   2490  CZ  TYR A 561     132.823 171.279 121.890  1.00 32.77           C
ATOM   2491  OH  TYR A 561     133.621 172.366 121.629  1.00 32.77           O
ATOM   2492  N   THR A 562     127.866 169.673 122.107  1.00 35.06           N
ATOM   2493  CA  THR A 562     127.441 170.945 121.540  1.00 35.06           C
ATOM   2494  C   THR A 562     126.329 171.613 122.332  1.00 35.06           C
ATOM   2495  O   THR A 562     126.300 172.846 122.412  1.00 35.06           O
ATOM   2496  CB  THR A 562     126.982 170.748 120.097  1.00 35.06           C
ATOM   2497  OG1 THR A 562     126.000 169.707 120.048  1.00 35.06           O
ATOM   2498  CG2 THR A 562     128.157 170.372 119.214  1.00 35.06           C
ATOM   2499  N   GLU A 563     125.414 170.841 122.913  1.00 40.06           N
ATOM   2500  CA  GLU A 563     124.291 171.402 123.653  1.00 40.06           C
ATOM   2501  C   GLU A 563     124.534 171.424 125.155  1.00 40.06           C
ATOM   2502  O   GLU A 563     123.632 171.804 125.911  1.00 40.06           O
ATOM   2503  CB  GLU A 563     123.010 170.629 123.333  1.00 40.06           C
ATOM   2504  CG  GLU A 563     122.730 170.516 121.844  1.00 40.06           C
ATOM   2505  CD  GLU A 563     122.056 169.213 121.473  1.00 40.06           C
ATOM   2506  OE1 GLU A 563     121.700 168.445 122.390  1.00 40.06           O
ATOM   2507  OE2 GLU A 563     121.885 168.955 120.263  1.00 40.06           O1-
ATOM   2508  N   ASN A 564     125.728 171.035 125.603  1.00 32.27           N
ATOM   2509  CA  ASN A 564     126.111 171.090 127.012  1.00 32.27           C
ATOM   2510  C   ASN A 564     125.123 170.320 127.887  1.00 32.27           C
ATOM   2511  O   ASN A 564     124.721 170.765 128.963  1.00 32.27           O
ATOM   2512  CB  ASN A 564     126.249 172.540 127.479  1.00 32.27           C
ATOM   2513  CG  ASN A 564     126.958 172.660 128.811  1.00 32.27           C
ATOM   2514  OD1 ASN A 564     127.504 171.685 129.325  1.00 32.27           O
ATOM   2515  ND2 ASN A 564     126.948 173.858 129.380  1.00 32.27           N
ATOM   2516  N   THR A 565     124.723 169.144 127.408  1.00 30.52           N
ATOM   2517  CA  THR A 565     123.843 168.265 128.166  1.00 30.52           C
ATOM   2518  C   THR A 565     124.622 167.266 129.010  1.00 30.52           C
ATOM   2519  O   THR A 565     124.282 167.036 130.174  1.00 30.52           O
ATOM   2520  CB  THR A 565     122.895 167.516 127.224  1.00 30.52           C
ATOM   2521  OG1 THR A 565     123.637 166.556 126.464  1.00 30.52           O
ATOM   2522  CG2 THR A 565     122.218 168.489 126.275  1.00 30.52           C
ATOM   2523  N   MET A 566     125.666 166.668 128.444  1.00 27.96           N
ATOM   2524  CA  MET A 566     126.530 165.748 129.179  1.00 27.96           C
ATOM   2525  C   MET A 566     127.545 166.580 129.949  1.00 27.96           C
ATOM   2526  O   MET A 566     128.643 166.857 129.472  1.00 27.96           O
ATOM   2527  CB  MET A 566     127.216 164.776 128.228  1.00 27.96           C
ATOM   2528  CG  MET A 566     126.276 163.808 127.542  1.00 27.96           C
ATOM   2529  SD  MET A 566     127.135 162.744 126.370  1.00 27.96           S
ATOM   2530  CE  MET A 566     128.068 161.700 127.485  1.00 27.96           C
ATOM   2531  N   LYS A 567     127.169 167.005 131.149  1.00 24.46           N
ATOM   2532  CA  LYS A 567     128.070 167.794 131.974  1.00 24.46           C
ATOM   2533  C   LYS A 567     128.904 166.951 132.925  1.00 24.46           C
ATOM   2534  O   LYS A 567     129.818 167.485 133.559  1.00 24.46           O
ATOM   2535  CB  LYS A 567     127.281 168.828 132.780  1.00 24.46           C
ATOM   2536  CG  LYS A 567     126.556 169.859 131.940  1.00 24.46           C
ATOM   2537  CD  LYS A 567     125.882 170.895 132.822  1.00 24.46           C
ATOM   2538  CE  LYS A 567     125.290 172.025 132.001  1.00 24.46           C
ATOM   2539  NZ  LYS A 567     124.694 173.079 132.867  1.00 24.46           N
ATOM   2540  N   HIS A 568     128.623 165.655 133.036  1.00 11.35           N
ATOM   2541  CA  HIS A 568     129.290 164.802 134.010  1.00 11.35           C
ATOM   2542  C   HIS A 568     130.423 163.983 133.414  1.00 11.35           C
ATOM   2543  O   HIS A 568     131.358 163.621 134.133  1.00 11.35           O
ATOM   2544  CB  HIS A 568     128.280 163.853 134.658  1.00 11.35           C
ATOM   2545  CG  HIS A 568     127.528 163.016 133.673  1.00 11.35           C
ATOM   2546  ND1 HIS A 568     126.461 163.498 132.947  1.00 11.35           N
ATOM   2547  CD2 HIS A 568     127.696 161.730 133.286  1.00 11.35           C
ATOM   2548  CE1 HIS A 568     126.000 162.544 132.159  1.00 11.35           C
ATOM   2549  NE2 HIS A 568     126.732 161.460 132.345  1.00 11.35           N
ATOM   2550  N   SER A 569     130.355 163.673 132.121  1.00 15.41           N
ATOM   2551  CA  SER A 569     131.329 162.788 131.496  1.00 15.41           C
ATOM   2552  C   SER A 569     132.735 163.367 131.548  1.00 15.41           C
ATOM   2553  O   SER A 569     132.944 164.541 131.233  1.00 15.41           O
ATOM   2554  CB  SER A 569     130.935 162.501 130.048  1.00 15.41           C
ATOM   2555  OG  SER A 569     131.845 161.596 129.452  1.00 15.41           O
ATOM   2556  N   ILE A 570     133.705 162.544 131.952  1.00 29.43           N
ATOM   2557  CA  ILE A 570     135.097 162.982 131.968  1.00 29.43           C
ATOM   2558  C   ILE A 570     135.588 163.239 130.553  1.00 29.43           C
ATOM   2559  O   ILE A 570     136.257 164.243 130.280  1.00 29.43           O
ATOM   2560  CB  ILE A 570     135.973 161.941 132.686  1.00 29.43           C
ATOM   2561  CG1 ILE A 570     135.491 161.742 134.120  1.00 29.43           C
ATOM   2562  CG2 ILE A 570     137.423 162.368 132.671  1.00 29.43           C
ATOM   2563  CD1 ILE A 570     136.221 160.646 134.853  1.00 29.43           C
ATOM   2564  N   PHE A 571     135.262 162.334 129.629  1.00  7.12           N
ATOM   2565  CA  PHE A 571     135.731 162.473 128.257  1.00  7.12           C
ATOM   2566  C   PHE A 571     135.189 163.733 127.601  1.00  7.12           C
ATOM   2567  O   PHE A 571     135.925 164.445 126.911  1.00  7.12           O
ATOM   2568  CB  PHE A 571     135.335 161.247 127.440  1.00  7.12           C
ATOM   2569  CG  PHE A 571     135.737 161.332 125.999  1.00  7.12           C
ATOM   2570  CD1 PHE A 571     137.044 161.099 125.616  1.00  7.12           C
ATOM   2571  CD2 PHE A 571     134.807 161.658 125.029  1.00  7.12           C
ATOM   2572  CE1 PHE A 571     137.414 161.181 124.292  1.00  7.12           C
ATOM   2573  CE2 PHE A 571     135.171 161.742 123.705  1.00  7.12           C
ATOM   2574  CZ  PHE A 571     136.476 161.503 123.335  1.00  7.12           C
ATOM   2575  N   ILE A 572     133.902 164.018 127.787  1.00  7.12           N
ATOM   2576  CA  ILE A 572     133.317 165.155 127.096  1.00  7.12           C
ATOM   2577  C   ILE A 572     133.793 166.464 127.714  1.00  7.12           C
ATOM   2578  O   ILE A 572     133.766 167.514 127.062  1.00  7.12           O
ATOM   2579  CB  ILE A 572     131.785 165.063 127.099  1.00  7.12           C
ATOM   2580  CG1 ILE A 572     131.204 165.756 125.873  1.00  7.12           C
ATOM   2581  CG2 ILE A 572     131.216 165.645 128.352  1.00  7.12           C
ATOM   2582  CD1 ILE A 572     131.575 165.093 124.579  1.00  7.12           C
ATOM   2583  N   ARG A 573     134.223 166.432 128.977  1.00 23.55           N
ATOM   2584  CA  ARG A 573     134.822 167.617 129.577  1.00 23.55           C
ATOM   2585  C   ARG A 573     136.260 167.807 129.120  1.00 23.55           C
ATOM   2586  O   ARG A 573     136.711 168.945 128.955  1.00 23.55           O
ATOM   2587  CB  ARG A 573     134.758 167.530 131.099  1.00 23.55           C
ATOM   2588  CG  ARG A 573     133.381 167.792 131.660  1.00 23.55           C
ATOM   2589  CD  ARG A 573     132.938 169.200 131.330  1.00 23.55           C
ATOM   2590  NE  ARG A 573     131.707 169.563 132.015  1.00 23.55           N
ATOM   2591  CZ  ARG A 573     131.173 170.776 131.993  1.00 23.55           C
ATOM   2592  NH1 ARG A 573     131.740 171.767 131.326  1.00 23.55           N
ATOM   2593  NH2 ARG A 573     130.041 170.999 132.654  1.00 23.55           N
ATOM   2594  N   ALA A 574     136.992 166.713 128.916  1.00 50.33           N
ATOM   2595  CA  ALA A 574     138.389 166.801 128.517  1.00 50.33           C
ATOM   2596  C   ALA A 574     138.574 166.938 127.014  1.00 50.33           C
ATOM   2597  O   ALA A 574     139.699 167.187 126.572  1.00 50.33           O
ATOM   2598  CB  ALA A 574     139.154 165.573 129.010  1.00 50.33           C
ATOM   2599  N   LEU A 575     137.515 166.772 126.227  1.00  7.12           N
ATOM   2600  CA  LEU A 575     137.653 166.859 124.774  1.00  7.12           C
ATOM   2601  C   LEU A 575     138.268 168.169 124.297  1.00  7.12           C
ATOM   2602  O   LEU A 575     139.178 168.119 123.452  1.00  7.12           O
ATOM   2603  CB  LEU A 575     136.294 166.613 124.115  1.00  7.12           C
ATOM   2604  CG  LEU A 575     136.322 166.485 122.595  1.00  7.12           C
ATOM   2605  CD1 LEU A 575     137.401 165.509 122.171  1.00  7.12           C
ATOM   2606  CD2 LEU A 575     134.967 166.044 122.078  1.00  7.12           C
ATOM   2607  N   PRO A 576     137.842 169.350 124.758  1.00  7.12           N
ATOM   2608  CA  PRO A 576     138.484 170.579 124.254  1.00  7.12           C
ATOM   2609  C   PRO A 576     139.952 170.691 124.632  1.00  7.12           C
ATOM   2610  O   PRO A 576     140.788 171.026 123.781  1.00  7.12           O
ATOM   2611  CB  PRO A 576     137.640 171.694 124.883  1.00  7.12           C
ATOM   2612  CG  PRO A 576     136.348 171.054 125.215  1.00  7.12           C
ATOM   2613  CD  PRO A 576     136.692 169.665 125.621  1.00  7.12           C
ATOM   2614  N   ALA A 577     140.290 170.428 125.895  1.00 34.16           N
ATOM   2615  CA  ALA A 577     141.685 170.499 126.313  1.00 34.16           C
ATOM   2616  C   ALA A 577     142.527 169.459 125.589  1.00 34.16           C
ATOM   2617  O   ALA A 577     143.664 169.736 125.188  1.00 34.16           O
ATOM   2618  CB  ALA A 577     141.792 170.317 127.826  1.00 34.16           C
ATOM   2619  N   LEU A 578     141.989 168.251 125.420  1.00  7.12           N
ATOM   2620  CA  LEU A 578     142.715 167.221 124.690  1.00  7.12           C
ATOM   2621  C   LEU A 578     142.946 167.638 123.246  1.00  7.12           C
ATOM   2622  O   LEU A 578     144.025 167.405 122.692  1.00  7.12           O
ATOM   2623  CB  LEU A 578     141.959 165.898 124.751  1.00  7.12           C
ATOM   2624  CG  LEU A 578     142.688 164.703 124.148  1.00  7.12           C
ATOM   2625  CD1 LEU A 578     144.035 164.529 124.817  1.00  7.12           C
ATOM   2626  CD2 LEU A 578     141.853 163.447 124.296  1.00  7.12           C
ATOM   2627  N   THR A 579     141.945 168.257 122.620  1.00 93.68           N
ATOM   2628  CA  THR A 579     142.118 168.739 121.255  1.00 93.68           C
ATOM   2629  C   THR A 579     143.193 169.813 121.189  1.00 93.68           C
ATOM   2630  O   THR A 579     144.028 169.812 120.279  1.00 93.68           O
ATOM   2631  CB  THR A 579     140.796 169.270 120.709  1.00 93.68           C
ATOM   2632  OG1 THR A 579     139.830 168.213 120.690  1.00 93.68           O
ATOM   2633  CG2 THR A 579     140.982 169.799 119.301  1.00 93.68           C
ATOM   2634  N   THR A 580     143.194 170.737 122.150  1.00  9.82           N
ATOM   2635  CA  THR A 580     144.220 171.777 122.162  1.00  9.82           C
ATOM   2636  C   THR A 580     145.609 171.170 122.297  1.00  9.82           C
ATOM   2637  O   THR A 580     146.539 171.548 121.574  1.00  9.82           O
ATOM   2638  CB  THR A 580     143.963 172.769 123.294  1.00  9.82           C
ATOM   2639  OG1 THR A 580     142.773 173.513 123.018  1.00  9.82           O
ATOM   2640  CG2 THR A 580     145.127 173.729 123.428  1.00  9.82           C
ATOM   2641  N   TYR A 581     145.767 170.214 123.212  1.00  7.12           N
ATOM   2642  CA  TYR A 581     147.076 169.604 123.412  1.00  7.12           C
ATOM   2643  C   TYR A 581     147.522 168.827 122.180  1.00  7.12           C
ATOM   2644  O   TYR A 581     148.689 168.908 121.780  1.00  7.12           O
ATOM   2645  CB  TYR A 581     147.053 168.698 124.638  1.00  7.12           C
ATOM   2646  CG  TYR A 581     147.069 169.459 125.938  1.00  7.12           C
ATOM   2647  CD1 TYR A 581     147.661 170.706 126.023  1.00  7.12           C
ATOM   2648  CD2 TYR A 581     146.484 168.934 127.076  1.00  7.12           C
ATOM   2649  CE1 TYR A 581     147.676 171.405 127.205  1.00  7.12           C
ATOM   2650  CE2 TYR A 581     146.494 169.627 128.263  1.00  7.12           C
ATOM   2651  CZ  TYR A 581     147.090 170.862 128.322  1.00  7.12           C
ATOM   2652  OH  TYR A 581     147.100 171.556 129.507  1.00  7.12           O
ATOM   2653  N   LEU A 582     146.613 168.068 121.567  1.00 37.38           N
ATOM   2654  CA  LEU A 582     146.980 167.307 120.379  1.00 37.38           C
ATOM   2655  C   LEU A 582     147.339 168.231 119.225  1.00 37.38           C
ATOM   2656  O   LEU A 582     148.278 167.955 118.469  1.00 37.38           O
ATOM   2657  CB  LEU A 582     145.847 166.363 119.985  1.00 37.38           C
ATOM   2658  CG  LEU A 582     145.602 165.204 120.951  1.00 37.38           C
ATOM   2659  CD1 LEU A 582     144.553 164.261 120.394  1.00 37.38           C
ATOM   2660  CD2 LEU A 582     146.892 164.464 121.247  1.00 37.38           C
ATOM   2661  N   THR A 583     146.608 169.336 119.071  1.00  7.12           N
ATOM   2662  CA  THR A 583     146.955 170.300 118.036  1.00  7.12           C
ATOM   2663  C   THR A 583     148.320 170.916 118.297  1.00  7.12           C
ATOM   2664  O   THR A 583     149.106 171.105 117.366  1.00  7.12           O
ATOM   2665  CB  THR A 583     145.892 171.389 117.941  1.00  7.12           C
ATOM   2666  OG1 THR A 583     145.649 171.934 119.242  1.00  7.12           O
ATOM   2667  CG2 THR A 583     144.605 170.820 117.385  1.00  7.12           C
ATOM   2668  N   SER A 584     148.622 171.238 119.555  1.00  7.12           N
ATOM   2669  CA  SER A 584     149.931 171.802 119.872  1.00  7.12           C
ATOM   2670  C   SER A 584     151.044 170.811 119.551  1.00  7.12           C
ATOM   2671  O   SER A 584     152.084 171.183 118.994  1.00  7.12           O
ATOM   2672  CB  SER A 584     149.982 172.208 121.341  1.00  7.12           C
ATOM   2673  OG  SER A 584     149.881 171.069 122.174  1.00  7.12           O
ATOM   2674  N   VAL A 585     150.837 169.540 119.896  1.00  7.12           N
ATOM   2675  CA  VAL A 585     151.831 168.514 119.592  1.00  7.12           C
ATOM   2676  C   VAL A 585     152.020 168.383 118.086  1.00  7.12           C
ATOM   2677  O   VAL A 585     153.150 168.270 117.592  1.00  7.12           O
ATOM   2678  CB  VAL A 585     151.425 167.176 120.232  1.00  7.12           C
ATOM   2679  CG1 VAL A 585     152.306 166.058 119.722  1.00  7.12           C
ATOM   2680  CG2 VAL A 585     151.511 167.273 121.740  1.00  7.12           C
ATOM   2681  N   SER A 586     150.919 168.395 117.333  1.00  7.12           N
ATOM   2682  CA  SER A 586     151.016 168.301 115.881  1.00  7.12           C
ATOM   2683  C   SER A 586     151.763 169.495 115.302  1.00  7.12           C
ATOM   2684  O   SER A 586     152.581 169.345 114.386  1.00  7.12           O
ATOM   2685  CB  SER A 586     149.620 168.192 115.273  1.00  7.12           C
ATOM   2686  OG  SER A 586     149.687 168.132 113.860  1.00  7.12           O
ATOM   2687  N   ILE A 587     151.489 170.694 115.819  1.00  7.12           N
ATOM   2688  CA  ILE A 587     152.193 171.882 115.345  1.00  7.12           C
ATOM   2689  C   ILE A 587     153.680 171.771 115.631  1.00  7.12           C
ATOM   2690  O   ILE A 587     154.510 172.123 114.791  1.00  7.12           O
ATOM   2691  CB  ILE A 587     151.594 173.162 115.956  1.00  7.12           C
ATOM   2692  CG1 ILE A 587     150.120 173.296 115.587  1.00  7.12           C
ATOM   2693  CG2 ILE A 587     152.362 174.382 115.492  1.00  7.12           C
ATOM   2694  CD1 ILE A 587     149.878 173.395 114.102  1.00  7.12           C
ATOM   2695  N   VAL A 588     154.045 171.285 116.817  1.00  7.12           N
ATOM   2696  CA  VAL A 588     155.463 171.128 117.139  1.00  7.12           C
ATOM   2697  C   VAL A 588     156.123 170.154 116.170  1.00  7.12           C
ATOM   2698  O   VAL A 588     157.189 170.434 115.599  1.00  7.12           O
ATOM   2699  CB  VAL A 588     155.632 170.671 118.597  1.00  7.12           C
ATOM   2700  CG1 VAL A 588     157.026 170.129 118.819  1.00  7.12           C
ATOM   2701  CG2 VAL A 588     155.353 171.820 119.543  1.00  7.12           C
ATOM   2702  N   CYS A 589     155.485 169.002 115.954  1.00 17.16           N
ATOM   2703  CA  CYS A 589     156.073 167.978 115.097  1.00 17.16           C
ATOM   2704  C   CYS A 589     156.224 168.474 113.664  1.00 17.16           C
ATOM   2705  O   CYS A 589     157.238 168.212 113.009  1.00 17.16           O
ATOM   2706  CB  CYS A 589     155.228 166.706 115.146  1.00 17.16           C
ATOM   2707  SG  CYS A 589     155.107 165.961 116.786  1.00 17.16           S
ATOM   2708  N   ALA A 590     155.223 169.194 113.156  1.00  7.12           N
ATOM   2709  CA  ALA A 590     155.314 169.706 111.793  1.00  7.12           C
ATOM   2710  C   ALA A 590     156.324 170.843 111.693  1.00  7.12           C
ATOM   2711  O   ALA A 590     157.051 170.953 110.698  1.00  7.12           O
ATOM   2712  CB  ALA A 590     153.940 170.167 111.313  1.00  7.12           C
ATOM   2713  N   SER A 591     156.387 171.698 112.714  1.00 18.14           N
ATOM   2714  CA  SER A 591     157.263 172.859 112.659  1.00 18.14           C
ATOM   2715  C   SER A 591     158.723 172.449 112.730  1.00 18.14           C
ATOM   2716  O   SER A 591     159.592 173.140 112.189  1.00 18.14           O
ATOM   2717  CB  SER A 591     156.923 173.827 113.789  1.00 18.14           C
ATOM   2718  OG  SER A 591     157.211 173.249 115.048  1.00 18.14           O
ATOM   2719  N   SER A 592     159.019 171.331 113.395  1.00  2.88           N
ATOM   2720  CA  SER A 592     160.387 170.821 113.359  1.00  2.88           C
ATOM   2721  C   SER A 592     160.842 170.597 111.920  1.00  2.88           C
ATOM   2722  O   SER A 592     161.880 171.119 111.486  1.00  2.88           O
ATOM   2723  CB  SER A 592     160.485 169.528 114.164  1.00  2.88           C
ATOM   2724  OG  SER A 592     161.711 168.867 113.913  1.00  2.88           O
ATOM   2725  N   ASN A 593     160.046 169.854 111.150  1.00  2.03           N
ATOM   2726  CA  ASN A 593     160.383 169.610 109.755  1.00  2.03           C
ATOM   2727  C   ASN A 593     160.377 170.899 108.945  1.00  2.03           C
ATOM   2728  O   ASN A 593     161.217 171.075 108.056  1.00  2.03           O
ATOM   2729  CB  ASN A 593     159.412 168.598 109.152  1.00  2.03           C
ATOM   2730  CG  ASN A 593     159.924 167.999 107.861  1.00  2.03           C
ATOM   2731  OD1 ASN A 593     161.027 168.311 107.413  1.00  2.03           O
ATOM   2732  ND2 ASN A 593     159.123 167.135 107.253  1.00  2.03           N
ATOM   2733  N   LEU A 594     159.441 171.806 109.232  1.00  7.68           N
ATOM   2734  CA  LEU A 594     159.382 173.060 108.485  1.00  7.68           C
ATOM   2735  C   LEU A 594     160.643 173.891 108.687  1.00  7.68           C
ATOM   2736  O   LEU A 594     161.155 174.491 107.736  1.00  7.68           O
ATOM   2737  CB  LEU A 594     158.145 173.858 108.888  1.00  7.68           C
ATOM   2738  CG  LEU A 594     156.799 173.308 108.415  1.00  7.68           C
ATOM   2739  CD1 LEU A 594     155.758 174.413 108.376  1.00  7.68           C
ATOM   2740  CD2 LEU A 594     156.933 172.650 107.052  1.00  7.68           C
ATOM   2741  N   VAL A 595     161.152 173.946 109.914  1.00 12.43           N
ATOM   2742  CA  VAL A 595     162.372 174.688 110.209  1.00 12.43           C
ATOM   2743  C   VAL A 595     163.555 173.991 109.549  1.00 12.43           C
ATOM   2744  O   VAL A 595     164.474 174.649 109.049  1.00 12.43           O
ATOM   2745  CB  VAL A 595     162.584 174.837 111.726  1.00 12.43           C
ATOM   2746  CG1 VAL A 595     163.924 175.482 112.015  1.00 12.43           C
ATOM   2747  CG2 VAL A 595     161.472 175.668 112.328  1.00 12.43           C
ATOM   2748  N   SER A 596     163.538 172.658 109.523  1.00 22.12           N
ATOM   2749  CA  SER A 596     164.628 171.905 108.914  1.00 22.12           C
ATOM   2750  C   SER A 596     164.645 171.986 107.395  1.00 22.12           C
ATOM   2751  O   SER A 596     165.586 171.480 106.776  1.00 22.12           O
ATOM   2752  CB  SER A 596     164.562 170.434 109.326  1.00 22.12           C
ATOM   2753  OG  SER A 596     163.367 169.833 108.867  1.00 22.12           O
ATOM   2754  N   ARG A 597     163.633 172.589 106.777  1.00 32.08           N
ATOM   2755  CA  ARG A 597     163.525 172.585 105.324  1.00 32.08           C
ATOM   2756  C   ARG A 597     164.689 173.324 104.682  1.00 32.08           C
ATOM   2757  O   ARG A 597     165.123 174.370 105.168  1.00 32.08           O
ATOM   2758  CB  ARG A 597     162.200 173.217 104.898  1.00 32.08           C
ATOM   2759  CG  ARG A 597     161.944 173.176 103.404  1.00 32.08           C
ATOM   2760  CD  ARG A 597     160.592 173.769 103.056  1.00 32.08           C
ATOM   2761  NE  ARG A 597     160.346 173.748 101.620  1.00 32.08           N
ATOM   2762  CZ  ARG A 597     159.258 174.234 101.037  1.00 32.08           C
ATOM   2763  NH1 ARG A 597     158.275 174.767 101.744  1.00 32.08           N
ATOM   2764  NH2 ARG A 597     159.145 174.163  99.714  1.00 32.08           N
ATOM   2765  N   GLY A 598     165.197 172.766 103.586  1.00 29.00           N
ATOM   2766  CA  GLY A 598     166.274 173.386 102.841  1.00 29.00           C
ATOM   2767  C   GLY A 598     167.650 173.092 103.398  1.00 29.00           C
ATOM   2768  O   GLY A 598     168.525 172.597 102.683  1.00 29.00           O
ATOM   2769  N   TYR A 599     167.853 173.396 104.677  1.00 28.14           N
ATOM   2770  CA  TYR A 599     169.150 173.186 105.302  1.00 28.14           C
ATOM   2771  C   TYR A 599     169.466 171.700 105.403  1.00 28.14           C
ATOM   2772  O   TYR A 599     168.577 170.870 105.605  1.00 28.14           O
ATOM   2773  CB  TYR A 599     169.178 173.828 106.689  1.00 28.14           C
ATOM   2774  CG  TYR A 599     168.990 175.326 106.671  1.00 28.14           C
ATOM   2775  CD1 TYR A 599     167.731 175.888 106.519  1.00 28.14           C
ATOM   2776  CD2 TYR A 599     170.075 176.178 106.807  1.00 28.14           C
ATOM   2777  CE1 TYR A 599     167.559 177.255 106.501  1.00 28.14           C
ATOM   2778  CE2 TYR A 599     169.912 177.546 106.793  1.00 28.14           C
ATOM   2779  CZ  TYR A 599     168.653 178.080 106.639  1.00 28.14           C
ATOM   2780  OH  TYR A 599     168.488 179.445 106.623  1.00 28.14           O
ATOM   2781  N   GLY A 600     170.739 171.374 105.258  1.00 27.55           N
ATOM   2782  CA  GLY A 600     171.183 170.004 105.334  1.00 27.55           C
ATOM   2783  C   GLY A 600     172.633 169.925 105.740  1.00 27.55           C
ATOM   2784  O   GLY A 600     173.206 170.887 106.254  1.00 27.55           O
ATOM   2785  N   ARG A 601     173.231 168.756 105.500  1.00 30.08           N
ATOM   2786  CA  ARG A 601     174.633 168.559 105.853  1.00 30.08           C
ATOM   2787  C   ARG A 601     175.548 169.465 105.043  1.00 30.08           C
ATOM   2788  O   ARG A 601     176.659 169.781 105.484  1.00 30.08           O
ATOM   2789  CB  ARG A 601     175.021 167.096 105.651  1.00 30.08           C
ATOM   2790  CG  ARG A 601     174.081 166.117 106.322  1.00 30.08           C
ATOM   2791  CD  ARG A 601     174.463 164.686 106.008  1.00 30.08           C
ATOM   2792  NE  ARG A 601     175.630 164.257 106.768  1.00 30.08           N
ATOM   2793  CZ  ARG A 601     176.138 163.034 106.725  1.00 30.08           C
ATOM   2794  NH1 ARG A 601     175.606 162.092 105.963  1.00 30.08           N
ATOM   2795  NH2 ARG A 601     177.206 162.749 107.463  1.00 30.08           N
ATOM   2796  N   GLU A 602     175.103 169.894 103.863  1.00 49.57           N
ATOM   2797  CA  GLU A 602     175.894 170.775 103.010  1.00 49.57           C
ATOM   2798  C   GLU A 602     175.591 172.243 103.293  1.00 49.57           C
ATOM   2799  O   GLU A 602     176.505 173.043 103.515  1.00 49.57           O
ATOM   2800  CB  GLU A 602     175.637 170.443 101.537  1.00 49.57           C
ATOM   2801  CG  GLU A 602     175.815 168.974 101.197  1.00 49.57           C
ATOM   2802  CD  GLU A 602     175.496 168.670  99.748  1.00 49.57           C
ATOM   2803  OE1 GLU A 602     175.112 169.605  99.015  1.00 49.57           O
ATOM   2804  OE2 GLU A 602     175.618 167.494  99.345  1.00 49.57           O1-
ATOM   2805  N   ASN A 603     174.312 172.608 103.290  1.00 40.38           N
ATOM   2806  CA  ASN A 603     173.899 173.983 103.554  1.00 40.38           C
ATOM   2807  C   ASN A 603     173.874 174.192 105.061  1.00 40.38           C
ATOM   2808  O   ASN A 603     172.933 173.781 105.742  1.00 40.38           O
ATOM   2809  CB  ASN A 603     172.536 174.265 102.932  1.00 40.38           C
ATOM   2810  CG  ASN A 603     172.571 174.245 101.417  1.00 40.38           C
ATOM   2811  OD1 ASN A 603     173.506 174.754 100.800  1.00 40.38           O
ATOM   2812  ND2 ASN A 603     171.542 173.665 100.807  1.00 40.38           N
ATOM   2813  N   GLY A 604     174.912 174.837 105.590  1.00 40.76           N
ATOM   2814  CA  GLY A 604     174.972 175.077 107.013  1.00 40.76           C
ATOM   2815  C   GLY A 604     173.897 176.035 107.485  1.00 40.76           C
ATOM   2816  O   GLY A 604     173.377 176.863 106.739  1.00 40.76           O
ATOM   2817  N   MET A 605     173.551 175.903 108.759  1.00 27.61           N
ATOM   2818  CA  MET A 605     172.524 176.730 109.384  1.00 27.61           C
ATOM   2819  C   MET A 605     173.236 177.672 110.351  1.00 27.61           C
ATOM   2820  O   MET A 605     173.461 177.348 111.517  1.00 27.61           O
ATOM   2821  CB  MET A 605     171.493 175.843 110.064  1.00 27.61           C
ATOM   2822  CG  MET A 605     170.321 176.556 110.690  1.00 27.61           C
ATOM   2823  SD  MET A 605     169.214 175.295 111.320  1.00 27.61           S
ATOM   2824  CE  MET A 605     167.954 176.264 112.114  1.00 27.61           C
ATOM   2825  N   SER A 606     173.600 178.851 109.843  1.00 27.36           N
ATOM   2826  CA  SER A 606     174.480 179.752 110.582  1.00 27.36           C
ATOM   2827  C   SER A 606     173.795 180.331 111.814  1.00 27.36           C
ATOM   2828  O   SER A 606     174.417 180.468 112.873  1.00 27.36           O
ATOM   2829  CB  SER A 606     174.962 180.870 109.660  1.00 27.36           C
ATOM   2830  OG  SER A 606     173.867 181.603 109.138  1.00 27.36           O
ATOM   2831  N   ASN A 607     172.518 180.685 111.696  1.00 35.27           N
ATOM   2832  CA  ASN A 607     171.846 181.444 112.738  1.00 35.27           C
ATOM   2833  C   ASN A 607     171.763 180.621 114.023  1.00 35.27           C
ATOM   2834  O   ASN A 607     171.183 179.526 114.013  1.00 35.27           O
ATOM   2835  CB  ASN A 607     170.450 181.852 112.275  1.00 35.27           C
ATOM   2836  CG  ASN A 607     169.691 182.634 113.327  1.00 35.27           C
ATOM   2837  OD1 ASN A 607     170.282 183.183 114.255  1.00 35.27           O
ATOM   2838  ND2 ASN A 607     168.374 182.703 113.177  1.00 35.27           N
ATOM   2839  N   PRO A 608     172.320 181.105 115.135  1.00 20.61           N
ATOM   2840  CA  PRO A 608     172.322 180.284 116.355  1.00 20.61           C
ATOM   2841  C   PRO A 608     170.965 180.191 117.026  1.00 20.61           C
ATOM   2842  O   PRO A 608     170.620 179.131 117.563  1.00 20.61           O
ATOM   2843  CB  PRO A 608     173.352 180.991 117.245  1.00 20.61           C
ATOM   2844  CG  PRO A 608     173.360 182.399 116.759  1.00 20.61           C
ATOM   2845  CD  PRO A 608     173.134 182.322 115.282  1.00 20.61           C
ATOM   2846  N   THR A 609     170.190 181.276 117.037  1.00 22.55           N
ATOM   2847  CA  THR A 609     168.881 181.234 117.683  1.00 22.55           C
ATOM   2848  C   THR A 609     167.956 180.249 116.998  1.00 22.55           C
ATOM   2849  O   THR A 609     167.296 179.433 117.653  1.00 22.55           O
ATOM   2850  CB  THR A 609     168.273 182.635 117.709  1.00 22.55           C
ATOM   2851  OG1 THR A 609     168.065 183.085 116.363  1.00 22.55           O
ATOM   2852  CG2 THR A 609     169.182 183.601 118.436  1.00 22.55           C
ATOM   2853  N   ARG A 610     167.900 180.305 115.667  1.00 15.27           N
ATOM   2854  CA  ARG A 610     167.091 179.347 114.926  1.00 15.27           C
ATOM   2855  C   ARG A 610     167.607 177.928 115.129  1.00 15.27           C
ATOM   2856  O   ARG A 610     166.823 176.973 115.173  1.00 15.27           O
ATOM   2857  CB  ARG A 610     167.084 179.709 113.444  1.00 15.27           C
ATOM   2858  CG  ARG A 610     165.967 179.066 112.655  1.00 15.27           C
ATOM   2859  CD  ARG A 610     165.986 179.539 111.222  1.00 15.27           C
ATOM   2860  NE  ARG A 610     165.024 178.812 110.406  1.00 15.27           N
ATOM   2861  CZ  ARG A 610     164.779 179.073 109.130  1.00 15.27           C
ATOM   2862  NH1 ARG A 610     165.416 180.039 108.488  1.00 15.27           N
ATOM   2863  NH2 ARG A 610     163.873 178.347 108.482  1.00 15.27           N
ATOM   2864  N   ARG A 611     168.925 177.775 115.250  1.00 13.64           N
ATOM   2865  CA  ARG A 611     169.506 176.465 115.523  1.00 13.64           C
ATOM   2866  C   ARG A 611     169.007 175.906 116.849  1.00 13.64           C
ATOM   2867  O   ARG A 611     168.610 174.739 116.934  1.00 13.64           O
ATOM   2868  CB  ARG A 611     171.031 176.566 115.517  1.00 13.64           C
ATOM   2869  CG  ARG A 611     171.757 175.251 115.703  1.00 13.64           C
ATOM   2870  CD  ARG A 611     173.258 175.445 115.575  1.00 13.64           C
ATOM   2871  NE  ARG A 611     173.659 175.772 114.213  1.00 13.64           N
ATOM   2872  CZ  ARG A 611     174.168 174.897 113.358  1.00 13.64           C
ATOM   2873  NH1 ARG A 611     174.405 173.645 113.710  1.00 13.64           N
ATOM   2874  NH2 ARG A 611     174.464 175.292 112.123  1.00 13.64           N
ATOM   2875  N   LEU A 612     169.014 176.729 117.898  1.00  3.27           N
ATOM   2876  CA  LEU A 612     168.514 176.270 119.191  1.00  3.27           C
ATOM   2877  C   LEU A 612     167.026 175.962 119.128  1.00  3.27           C
ATOM   2878  O   LEU A 612     166.556 174.991 119.735  1.00  3.27           O
ATOM   2879  CB  LEU A 612     168.792 177.314 120.269  1.00  3.27           C
ATOM   2880  CG  LEU A 612     168.340 176.921 121.677  1.00  3.27           C
ATOM   2881  CD1 LEU A 612     169.082 175.684 122.155  1.00  3.27           C
ATOM   2882  CD2 LEU A 612     168.526 178.076 122.649  1.00  3.27           C
ATOM   2883  N   ILE A 613     166.268 176.787 118.405  1.00 10.99           N
ATOM   2884  CA  ILE A 613     164.834 176.548 118.270  1.00 10.99           C
ATOM   2885  C   ILE A 613     164.586 175.197 117.615  1.00 10.99           C
ATOM   2886  O   ILE A 613     163.740 174.414 118.065  1.00 10.99           O
ATOM   2887  CB  ILE A 613     164.172 177.689 117.480  1.00 10.99           C
ATOM   2888  CG1 ILE A 613     164.248 178.993 118.273  1.00 10.99           C
ATOM   2889  CG2 ILE A 613     162.733 177.344 117.152  1.00 10.99           C
ATOM   2890  CD1 ILE A 613     163.771 180.198 117.503  1.00 10.99           C
ATOM   2891  N   PHE A 614     165.326 174.898 116.546  1.00 13.10           N
ATOM   2892  CA  PHE A 614     165.168 173.601 115.899  1.00 13.10           C
ATOM   2893  C   PHE A 614     165.609 172.470 116.811  1.00 13.10           C
ATOM   2894  O   PHE A 614     165.020 171.390 116.791  1.00 13.10           O
ATOM   2895  CB  PHE A 614     165.946 173.522 114.595  1.00 13.10           C
ATOM   2896  CG  PHE A 614     165.898 172.157 113.974  1.00 13.10           C
ATOM   2897  CD1 PHE A 614     164.836 171.783 113.180  1.00 13.10           C
ATOM   2898  CD2 PHE A 614     166.881 171.226 114.240  1.00 13.10           C
ATOM   2899  CE1 PHE A 614     164.781 170.526 112.632  1.00 13.10           C
ATOM   2900  CE2 PHE A 614     166.832 169.971 113.688  1.00 13.10           C
ATOM   2901  CZ  PHE A 614     165.782 169.621 112.883  1.00 13.10           C
ATOM   2902  N   GLN A 615     166.685 172.670 117.570  1.00  7.12           N
ATOM   2903  CA  GLN A 615     167.134 171.612 118.465  1.00  7.12           C
ATOM   2904  C   GLN A 615     166.034 171.265 119.454  1.00  7.12           C
ATOM   2905  O   GLN A 615     165.729 170.090 119.678  1.00  7.12           O
ATOM   2906  CB  GLN A 615     168.408 172.036 119.195  1.00  7.12           C
ATOM   2907  CG  GLN A 615     169.648 172.030 118.326  1.00  7.12           C
ATOM   2908  CD  GLN A 615     170.920 171.922 119.137  1.00  7.12           C
ATOM   2909  OE1 GLN A 615     170.885 171.907 120.366  1.00  7.12           O
ATOM   2910  NE2 GLN A 615     172.054 171.841 118.452  1.00  7.12           N
ATOM   2911  N   ILE A 616     165.396 172.288 120.021  1.00  7.12           N
ATOM   2912  CA  ILE A 616     164.311 172.053 120.969  1.00  7.12           C
ATOM   2913  C   ILE A 616     163.132 171.372 120.282  1.00  7.12           C
ATOM   2914  O   ILE A 616     162.568 170.400 120.799  1.00  7.12           O
ATOM   2915  CB  ILE A 616     163.889 173.370 121.639  1.00  7.12           C
ATOM   2916  CG1 ILE A 616     165.063 173.969 122.411  1.00  7.12           C
ATOM   2917  CG2 ILE A 616     162.711 173.140 122.561  1.00  7.12           C
ATOM   2918  CD1 ILE A 616     164.768 175.318 123.016  1.00  7.12           C
ATOM   2919  N   LEU A 617     162.740 171.870 119.106  1.00  7.12           N
ATOM   2920  CA  LEU A 617     161.581 171.302 118.422  1.00  7.12           C
ATOM   2921  C   LEU A 617     161.826 169.855 118.017  1.00  7.12           C
ATOM   2922  O   LEU A 617     160.940 169.005 118.154  1.00  7.12           O
ATOM   2923  CB  LEU A 617     161.226 172.143 117.199  1.00  7.12           C
ATOM   2924  CG  LEU A 617     160.529 173.470 117.479  1.00  7.12           C
ATOM   2925  CD1 LEU A 617     160.217 174.180 116.180  1.00  7.12           C
ATOM   2926  CD2 LEU A 617     159.265 173.240 118.278  1.00  7.12           C
ATOM   2927  N   PHE A 618     163.022 169.556 117.514  1.00  7.12           N
ATOM   2928  CA  PHE A 618     163.346 168.197 117.105  1.00  7.12           C
ATOM   2929  C   PHE A 618     163.449 167.273 118.307  1.00  7.12           C
ATOM   2930  O   PHE A 618     163.055 166.104 118.236  1.00  7.12           O
ATOM   2931  CB  PHE A 618     164.649 168.192 116.313  1.00  7.12           C
ATOM   2932  CG  PHE A 618     164.928 166.900 115.622  1.00  7.12           C
ATOM   2933  CD1 PHE A 618     164.204 166.527 114.508  1.00  7.12           C
ATOM   2934  CD2 PHE A 618     165.913 166.053 116.089  1.00  7.12           C
ATOM   2935  CE1 PHE A 618     164.460 165.336 113.872  1.00  7.12           C
ATOM   2936  CE2 PHE A 618     166.171 164.862 115.459  1.00  7.12           C
ATOM   2937  CZ  PHE A 618     165.445 164.502 114.349  1.00  7.12           C
ATOM   2938  N   ALA A 619     163.983 167.774 119.422  1.00  7.12           N
ATOM   2939  CA  ALA A 619     164.007 166.970 120.634  1.00  7.12           C
ATOM   2940  C   ALA A 619     162.596 166.636 121.084  1.00  7.12           C
ATOM   2941  O   ALA A 619     162.321 165.503 121.485  1.00  7.12           O
ATOM   2942  CB  ALA A 619     164.769 167.703 121.734  1.00  7.12           C
ATOM   2943  N   LEU A 620     161.682 167.605 121.008  1.00  7.12           N
ATOM   2944  CA  LEU A 620     160.291 167.330 121.358  1.00  7.12           C
ATOM   2945  C   LEU A 620     159.657 166.334 120.395  1.00  7.12           C
ATOM   2946  O   LEU A 620     158.894 165.456 120.814  1.00  7.12           O
ATOM   2947  CB  LEU A 620     159.488 168.627 121.389  1.00  7.12           C
ATOM   2948  CG  LEU A 620     159.908 169.628 122.461  1.00  7.12           C
ATOM   2949  CD1 LEU A 620     159.092 170.897 122.346  1.00  7.12           C
ATOM   2950  CD2 LEU A 620     159.746 169.011 123.832  1.00  7.12           C
ATOM   2951  N   LYS A 621     159.944 166.463 119.100  1.00  7.12           N
ATOM   2952  CA  LYS A 621     159.380 165.537 118.123  1.00  7.12           C
ATOM   2953  C   LYS A 621     159.848 164.112 118.384  1.00  7.12           C
ATOM   2954  O   LYS A 621     159.047 163.170 118.382  1.00  7.12           O
ATOM   2955  CB  LYS A 621     159.758 165.971 116.710  1.00  7.12           C
ATOM   2956  CG  LYS A 621     159.291 165.019 115.633  1.00  7.12           C
ATOM   2957  CD  LYS A 621     159.645 165.543 114.257  1.00  7.12           C
ATOM   2958  CE  LYS A 621     159.166 164.603 113.171  1.00  7.12           C
ATOM   2959  NZ  LYS A 621     159.457 165.136 111.814  1.00  7.12           N
ATOM   2960  N   CYS A 622     161.149 163.936 118.615  1.00  7.12           N
ATOM   2961  CA  CYS A 622     161.666 162.612 118.937  1.00  7.12           C
ATOM   2962  C   CYS A 622     161.120 162.119 120.269  1.00  7.12           C
ATOM   2963  O   CYS A 622     160.862 160.922 120.433  1.00  7.12           O
ATOM   2964  CB  CYS A 622     163.192 162.629 118.949  1.00  7.12           C
ATOM   2965  SG  CYS A 622     163.932 162.930 117.336  1.00  7.12           S
ATOM   2966  N   THR A 623     160.931 163.027 121.229  1.00  7.12           N
ATOM   2967  CA  THR A 623     160.337 162.645 122.502  1.00  7.12           C
ATOM   2968  C   THR A 623     158.948 162.071 122.303  1.00  7.12           C
ATOM   2969  O   THR A 623     158.623 161.015 122.849  1.00  7.12           O
ATOM   2970  CB  THR A 623     160.272 163.849 123.435  1.00  7.12           C
ATOM   2971  OG1 THR A 623     161.590 164.360 123.652  1.00  7.12           O
ATOM   2972  CG2 THR A 623     159.662 163.453 124.761  1.00  7.12           C
ATOM   2973  N   PHE A 624     158.120 162.746 121.510  1.00  7.12           N
ATOM   2974  CA  PHE A 624     156.764 162.259 121.291  1.00  7.12           C
ATOM   2975  C   PHE A 624     156.759 160.968 120.485  1.00  7.12           C
ATOM   2976  O   PHE A 624     155.974 160.062 120.775  1.00  7.12           O
ATOM   2977  CB  PHE A 624     155.919 163.336 120.620  1.00  7.12           C
ATOM   2978  CG  PHE A 624     155.696 164.535 121.483  1.00  7.12           C
ATOM   2979  CD1 PHE A 624     155.340 164.383 122.809  1.00  7.12           C
ATOM   2980  CD2 PHE A 624     155.850 165.810 120.981  1.00  7.12           C
ATOM   2981  CE1 PHE A 624     155.140 165.477 123.614  1.00  7.12           C
ATOM   2982  CE2 PHE A 624     155.652 166.909 121.785  1.00  7.12           C
ATOM   2983  CZ  PHE A 624     155.297 166.742 123.102  1.00  7.12           C
ATOM   2984  N   LYS A 625     157.636 160.850 119.485  1.00  7.12           N
ATOM   2985  CA  LYS A 625     157.695 159.610 118.713  1.00  7.12           C
ATOM   2986  C   LYS A 625     158.074 158.428 119.596  1.00  7.12           C
ATOM   2987  O   LYS A 625     157.396 157.391 119.599  1.00  7.12           O
ATOM   2988  CB  LYS A 625     158.686 159.751 117.560  1.00  7.12           C
ATOM   2989  CG  LYS A 625     158.953 158.442 116.844  1.00  7.12           C
ATOM   2990  CD  LYS A 625     159.791 158.632 115.596  1.00  7.12           C
ATOM   2991  CE  LYS A 625     161.186 159.104 115.930  1.00  7.12           C
ATOM   2992  NZ  LYS A 625     162.056 159.116 114.724  1.00  7.12           N
ATOM   2993  N   VAL A 626     159.159 158.568 120.358  1.00  7.12           N
ATOM   2994  CA  VAL A 626     159.615 157.478 121.210  1.00  7.12           C
ATOM   2995  C   VAL A 626     158.593 157.191 122.297  1.00  7.12           C
ATOM   2996  O   VAL A 626     158.344 156.031 122.639  1.00  7.12           O
ATOM   2997  CB  VAL A 626     160.995 157.808 121.801  1.00  7.12           C
ATOM   2998  CG1 VAL A 626     161.411 156.749 122.794  1.00  7.12           C
ATOM   2999  CG2 VAL A 626     162.009 157.917 120.695  1.00  7.12           C
ATOM   3000  N   PHE A 627     157.985 158.236 122.860  1.00  7.12           N
ATOM   3001  CA  PHE A 627     156.978 158.033 123.890  1.00  7.12           C
ATOM   3002  C   PHE A 627     155.784 157.275 123.339  1.00  7.12           C
ATOM   3003  O   PHE A 627     155.258 156.376 123.995  1.00  7.12           O
ATOM   3004  CB  PHE A 627     156.542 159.375 124.475  1.00  7.12           C
ATOM   3005  CG  PHE A 627     155.536 159.251 125.580  1.00  7.12           C
ATOM   3006  CD1 PHE A 627     155.946 159.110 126.889  1.00  7.12           C
ATOM   3007  CD2 PHE A 627     154.181 159.263 125.307  1.00  7.12           C
ATOM   3008  CE1 PHE A 627     155.024 158.991 127.905  1.00  7.12           C
ATOM   3009  CE2 PHE A 627     153.257 159.145 126.319  1.00  7.12           C
ATOM   3010  CZ  PHE A 627     153.679 159.008 127.619  1.00  7.12           C
ATOM   3011  N   THR A 628     155.340 157.621 122.131  1.00  7.12           N
ATOM   3012  CA  THR A 628     154.205 156.924 121.543  1.00  7.12           C
ATOM   3013  C   THR A 628     154.538 155.463 121.282  1.00  7.12           C
ATOM   3014  O   THR A 628     153.748 154.569 121.607  1.00  7.12           O
ATOM   3015  CB  THR A 628     153.776 157.614 120.252  1.00  7.12           C
ATOM   3016  OG1 THR A 628     153.426 158.972 120.533  1.00  7.12           O
ATOM   3017  CG2 THR A 628     152.577 156.909 119.659  1.00  7.12           C
ATOM   3018  N   LEU A 629     155.713 155.197 120.708  1.00  7.12           N
ATOM   3019  CA  LEU A 629     156.082 153.813 120.422  1.00  7.12           C
ATOM   3020  C   LEU A 629     156.199 153.000 121.705  1.00  7.12           C
ATOM   3021  O   LEU A 629     155.682 151.879 121.794  1.00  7.12           O
ATOM   3022  CB  LEU A 629     157.388 153.765 119.634  1.00  7.12           C
ATOM   3023  CG  LEU A 629     157.331 154.394 118.247  1.00  7.12           C
ATOM   3024  CD1 LEU A 629     158.716 154.454 117.640  1.00  7.12           C
ATOM   3025  CD2 LEU A 629     156.386 153.617 117.360  1.00  7.12           C
ATOM   3026  N   PHE A 630     156.871 153.552 122.715  1.00  7.12           N
ATOM   3027  CA  PHE A 630     157.031 152.833 123.971  1.00  7.12           C
ATOM   3028  C   PHE A 630     155.699 152.647 124.676  1.00  7.12           C
ATOM   3029  O   PHE A 630     155.432 151.575 125.225  1.00  7.12           O
ATOM   3030  CB  PHE A 630     158.016 153.567 124.875  1.00  7.12           C
ATOM   3031  CG  PHE A 630     159.448 153.289 124.550  1.00  7.12           C
ATOM   3032  CD1 PHE A 630     159.786 152.242 123.717  1.00  7.12           C
ATOM   3033  CD2 PHE A 630     160.455 154.070 125.078  1.00  7.12           C
ATOM   3034  CE1 PHE A 630     161.100 151.981 123.415  1.00  7.12           C
ATOM   3035  CE2 PHE A 630     161.773 153.812 124.780  1.00  7.12           C
ATOM   3036  CZ  PHE A 630     162.095 152.766 123.946  1.00  7.12           C
ATOM   3037  N   PHE A 631     154.851 153.675 124.679  1.00  7.12           N
ATOM   3038  CA  PHE A 631     153.551 153.558 125.320  1.00  7.12           C
ATOM   3039  C   PHE A 631     152.719 152.480 124.652  1.00  7.12           C
ATOM   3040  O   PHE A 631     152.120 151.642 125.329  1.00  7.12           O
ATOM   3041  CB  PHE A 631     152.824 154.899 125.287  1.00  7.12           C
ATOM   3042  CG  PHE A 631     151.390 154.815 125.709  1.00  7.12           C
ATOM   3043  CD1 PHE A 631     151.051 154.815 127.048  1.00  7.12           C
ATOM   3044  CD2 PHE A 631     150.379 154.736 124.768  1.00  7.12           C
ATOM   3045  CE1 PHE A 631     149.733 154.736 127.442  1.00  7.12           C
ATOM   3046  CE2 PHE A 631     149.060 154.655 125.155  1.00  7.12           C
ATOM   3047  CZ  PHE A 631     148.737 154.656 126.494  1.00  7.12           C
ATOM   3048  N   ILE A 632     152.682 152.473 123.318  1.00  7.12           N
ATOM   3049  CA  ILE A 632     151.995 151.397 122.613  1.00  7.12           C
ATOM   3050  C   ILE A 632     152.547 150.050 123.051  1.00  7.12           C
ATOM   3051  O   ILE A 632     151.843 149.262 123.689  1.00  7.12           O
ATOM   3052  CB  ILE A 632     152.105 151.585 121.091  1.00  7.12           C
ATOM   3053  CG1 ILE A 632     151.254 152.771 120.643  1.00  7.12           C
ATOM   3054  CG2 ILE A 632     151.680 150.325 120.370  1.00  7.12           C
ATOM   3055  CD1 ILE A 632     151.359 153.067 119.172  1.00  7.12           C
ATOM   3056  N   GLU A 633     153.842 149.824 122.816  1.00  7.12           N
ATOM   3057  CA  GLU A 633     154.434 148.506 123.018  1.00  7.12           C
ATOM   3058  C   GLU A 633     154.300 148.026 124.459  1.00  7.12           C
ATOM   3059  O   GLU A 633     154.192 146.820 124.707  1.00  7.12           O
ATOM   3060  CB  GLU A 633     155.904 148.537 122.604  1.00  7.12           C
ATOM   3061  CG  GLU A 633     156.637 147.225 122.783  1.00  7.12           C
ATOM   3062  CD  GLU A 633     158.091 147.316 122.375  1.00  7.12           C
ATOM   3063  OE1 GLU A 633     158.523 148.412 121.960  1.00  7.12           O
ATOM   3064  OE2 GLU A 633     158.802 146.294 122.466  1.00  7.12           O1-
ATOM   3065  N   LEU A 634     154.302 148.942 125.426  1.00  7.12           N
ATOM   3066  CA  LEU A 634     154.335 148.536 126.823  1.00  7.12           C
ATOM   3067  C   LEU A 634     152.976 148.564 127.507  1.00  7.12           C
ATOM   3068  O   LEU A 634     152.806 147.886 128.526  1.00  7.12           O
ATOM   3069  CB  LEU A 634     155.310 149.420 127.608  1.00  7.12           C
ATOM   3070  CG  LEU A 634     156.779 148.992 127.604  1.00  7.12           C
ATOM   3071  CD1 LEU A 634     157.437 149.255 126.264  1.00  7.12           C
ATOM   3072  CD2 LEU A 634     157.537 149.699 128.709  1.00  7.12           C
ATOM   3073  N   ALA A 635     152.007 149.320 126.995  1.00  7.12           N
ATOM   3074  CA  ALA A 635     150.688 149.333 127.603  1.00  7.12           C
ATOM   3075  C   ALA A 635     149.629 148.834 126.632  1.00  7.12           C
ATOM   3076  O   ALA A 635     148.920 147.872 126.931  1.00  7.12           O
ATOM   3077  CB  ALA A 635     150.340 150.740 128.089  1.00  7.12           C
ATOM   3078  N   GLY A 636     149.536 149.452 125.454  1.00  7.12           N
ATOM   3079  CA  GLY A 636     148.458 149.103 124.544  1.00  7.12           C
ATOM   3080  C   GLY A 636     148.626 147.706 123.985  1.00  7.12           C
ATOM   3081  O   GLY A 636     147.651 146.988 123.758  1.00  7.12           O
ATOM   3082  N   PHE A 637     149.870 147.310 123.752  1.00  7.12           N
ATOM   3083  CA  PHE A 637     150.155 145.934 123.358  1.00  7.12           C
ATOM   3084  C   PHE A 637     149.699 144.957 124.441  1.00  7.12           C
ATOM   3085  O   PHE A 637     148.834 144.108 124.150  1.00  7.12           O
ATOM   3086  CB  PHE A 637     151.654 145.843 123.031  1.00  7.12           C
ATOM   3087  CG  PHE A 637     152.033 144.779 122.047  1.00  7.12           C
ATOM   3088  CD1 PHE A 637     151.397 144.680 120.828  1.00  7.12           C
ATOM   3089  CD2 PHE A 637     153.083 143.920 122.319  1.00  7.12           C
ATOM   3090  CE1 PHE A 637     151.777 143.717 119.916  1.00  7.12           C
ATOM   3091  CE2 PHE A 637     153.464 142.956 121.411  1.00  7.12           C
ATOM   3092  CZ  PHE A 637     152.806 142.851 120.210  1.00  7.12           C
ATOM   3093  N   PRO A 638     150.166 145.049 125.700  1.00  7.12           N
ATOM   3094  CA  PRO A 638     149.645 144.135 126.726  1.00  7.12           C
ATOM   3095  C   PRO A 638     148.169 144.312 127.020  1.00  7.12           C
ATOM   3096  O   PRO A 638     147.481 143.318 127.261  1.00  7.12           O
ATOM   3097  CB  PRO A 638     150.488 144.475 127.958  1.00  7.12           C
ATOM   3098  CG  PRO A 638     151.717 145.044 127.441  1.00  7.12           C
ATOM   3099  CD  PRO A 638     151.336 145.791 126.207  1.00  7.12           C
ATOM   3100  N   ILE A 639     147.661 145.546 127.035  1.00  7.12           N
ATOM   3101  CA  ILE A 639     146.257 145.752 127.381  1.00  7.12           C
ATOM   3102  C   ILE A 639     145.350 145.112 126.342  1.00  7.12           C
ATOM   3103  O   ILE A 639     144.375 144.437 126.684  1.00  7.12           O
ATOM   3104  CB  ILE A 639     145.949 147.250 127.556  1.00  7.12           C
ATOM   3105  CG1 ILE A 639     146.512 147.756 128.883  1.00  7.12           C
ATOM   3106  CG2 ILE A 639     144.458 147.499 127.480  1.00  7.12           C
ATOM   3107  CD1 ILE A 639     146.192 149.199 129.166  1.00  7.12           C
ATOM   3108  N   LEU A 640     145.656 145.298 125.060  1.00  7.12           N
ATOM   3109  CA  LEU A 640     144.807 144.712 124.030  1.00  7.12           C
ATOM   3110  C   LEU A 640     144.964 143.197 123.992  1.00  7.12           C
ATOM   3111  O   LEU A 640     143.988 142.468 123.759  1.00  7.12           O
ATOM   3112  CB  LEU A 640     145.122 145.333 122.673  1.00  7.12           C
ATOM   3113  CG  LEU A 640     144.180 144.947 121.536  1.00  7.12           C
ATOM   3114  CD1 LEU A 640     142.742 145.229 121.925  1.00  7.12           C
ATOM   3115  CD2 LEU A 640     144.545 145.699 120.271  1.00  7.12           C
ATOM   3116  N   ALA A 641     146.179 142.698 124.243  1.00  7.12           N
ATOM   3117  CA  ALA A 641     146.350 141.253 124.351  1.00  7.12           C
ATOM   3118  C   ALA A 641     145.510 140.692 125.490  1.00  7.12           C
ATOM   3119  O   ALA A 641     144.875 139.641 125.347  1.00  7.12           O
ATOM   3120  CB  ALA A 641     147.823 140.907 124.548  1.00  7.12           C
ATOM   3121  N   GLY A 642     145.480 141.390 126.623  1.00  7.12           N
ATOM   3122  CA  GLY A 642     144.644 140.959 127.729  1.00  7.12           C
ATOM   3123  C   GLY A 642     143.165 141.053 127.416  1.00  7.12           C
ATOM   3124  O   GLY A 642     142.371 140.242 127.892  1.00  7.12           O
ATOM   3125  N   VAL A 643     142.772 142.048 126.622  1.00  7.12           N
ATOM   3126  CA  VAL A 643     141.373 142.154 126.220  1.00  7.12           C
ATOM   3127  C   VAL A 643     140.964 140.943 125.396  1.00  7.12           C
ATOM   3128  O   VAL A 643     139.897 140.358 125.614  1.00  7.12           O
ATOM   3129  CB  VAL A 643     141.122 143.466 125.458  1.00  7.12           C
ATOM   3130  CG1 VAL A 643     139.750 143.445 124.824  1.00  7.12           C
ATOM   3131  CG2 VAL A 643     141.229 144.643 126.401  1.00  7.12           C
ATOM   3132  N   MET A 644     141.802 140.537 124.441  1.00  7.12           N
ATOM   3133  CA  MET A 644     141.439 139.353 123.665  1.00  7.12           C
ATOM   3134  C   MET A 644     141.528 138.084 124.500  1.00  7.12           C
ATOM   3135  O   MET A 644     140.770 137.135 124.270  1.00  7.12           O
ATOM   3136  CB  MET A 644     142.290 139.218 122.412  1.00  7.12           C
ATOM   3137  CG  MET A 644     141.787 140.050 121.268  1.00  7.12           C
ATOM   3138  SD  MET A 644     143.063 140.171 120.035  1.00  7.12           S
ATOM   3139  CE  MET A 644     144.308 140.942 121.030  1.00  7.12           C
ATOM   3140  N   LEU A 645     142.446 138.035 125.463  1.00  7.12           N
ATOM   3141  CA  LEU A 645     142.454 136.905 126.384  1.00  7.12           C
ATOM   3142  C   LEU A 645     141.151 136.829 127.163  1.00  7.12           C
ATOM   3143  O   LEU A 645     140.590 135.746 127.339  1.00  7.12           O
ATOM   3144  CB  LEU A 645     143.634 137.001 127.341  1.00  7.12           C
ATOM   3145  CG  LEU A 645     144.878 136.226 126.937  1.00  7.12           C
ATOM   3146  CD1 LEU A 645     145.856 136.266 128.076  1.00  7.12           C
ATOM   3147  CD2 LEU A 645     144.517 134.800 126.592  1.00  7.12           C
ATOM   3148  N   ASP A 646     140.652 137.969 127.632  1.00 11.89           N
ATOM   3149  CA  ASP A 646     139.356 137.993 128.297  1.00 11.89           C
ATOM   3150  C   ASP A 646     138.263 137.513 127.354  1.00 11.89           C
ATOM   3151  O   ASP A 646     137.394 136.726 127.739  1.00 11.89           O
ATOM   3152  CB  ASP A 646     139.058 139.406 128.792  1.00 11.89           C
ATOM   3153  CG  ASP A 646     137.849 139.466 129.694  1.00 11.89           C
ATOM   3154  OD1 ASP A 646     137.215 138.420 129.925  1.00 11.89           O
ATOM   3155  OD2 ASP A 646     137.541 140.565 130.194  1.00 11.89           O1-
ATOM   3156  N   PHE A 647     138.306 137.968 126.105  1.00  7.12           N
ATOM   3157  CA  PHE A 647     137.268 137.612 125.145  1.00  7.12           C
ATOM   3158  C   PHE A 647     137.254 136.115 124.862  1.00  7.12           C
ATOM   3159  O   PHE A 647     136.186 135.510 124.717  1.00  7.12           O
ATOM   3160  CB  PHE A 647     137.467 138.399 123.853  1.00  7.12           C
ATOM   3161  CG  PHE A 647     136.509 138.027 122.765  1.00  7.12           C
ATOM   3162  CD1 PHE A 647     135.192 138.430 122.819  1.00  7.12           C
ATOM   3163  CD2 PHE A 647     136.930 137.282 121.683  1.00  7.12           C
ATOM   3164  CE1 PHE A 647     134.314 138.092 121.818  1.00  7.12           C
ATOM   3165  CE2 PHE A 647     136.055 136.942 120.680  1.00  7.12           C
ATOM   3166  CZ  PHE A 647     134.746 137.347 120.747  1.00  7.12           C
ATOM   3167  N   SER A 648     138.431 135.500 124.770  1.00  7.12           N
ATOM   3168  CA  SER A 648     138.519 134.131 124.279  1.00  7.12           C
ATOM   3169  C   SER A 648     138.617 133.080 125.377  1.00  7.12           C
ATOM   3170  O   SER A 648     138.076 131.985 125.201  1.00  7.12           O
ATOM   3171  CB  SER A 648     139.719 133.993 123.348  1.00  7.12           C
ATOM   3172  OG  SER A 648     140.924 134.193 124.059  1.00  7.12           O
ATOM   3173  N   LEU A 649     139.285 133.362 126.492  1.00  7.12           N
ATOM   3174  CA  LEU A 649     139.547 132.343 127.496  1.00  7.12           C
ATOM   3175  C   LEU A 649     138.771 132.587 128.782  1.00  7.12           C
ATOM   3176  O   LEU A 649     138.036 131.709 129.241  1.00  7.12           O
ATOM   3177  CB  LEU A 649     141.042 132.288 127.804  1.00  7.12           C
ATOM   3178  CG  LEU A 649     141.533 131.069 128.579  1.00  7.12           C
ATOM   3179  CD1 LEU A 649     141.407 129.816 127.742  1.00  7.12           C
ATOM   3180  CD2 LEU A 649     142.964 131.276 129.027  1.00  7.12           C
ATOM   3181  N   PHE A 650     138.928 133.770 129.375  1.00  7.12           N
ATOM   3182  CA  PHE A 650     138.360 134.003 130.698  1.00  7.12           C
ATOM   3183  C   PHE A 650     136.844 134.128 130.653  1.00  7.12           C
ATOM   3184  O   PHE A 650     136.144 133.549 131.490  1.00  7.12           O
ATOM   3185  CB  PHE A 650     138.984 135.249 131.321  1.00  7.12           C
ATOM   3186  CG  PHE A 650     140.436 135.092 131.644  1.00  7.12           C
ATOM   3187  CD1 PHE A 650     141.403 135.353 130.696  1.00  7.12           C
ATOM   3188  CD2 PHE A 650     140.835 134.680 132.898  1.00  7.12           C
ATOM   3189  CE1 PHE A 650     142.737 135.206 130.993  1.00  7.12           C
ATOM   3190  CE2 PHE A 650     142.168 134.532 133.199  1.00  7.12           C
ATOM   3191  CZ  PHE A 650     143.119 134.795 132.246  1.00  7.12           C
ATOM   3192  N   CYS A 651     136.316 134.889 129.692  1.00  7.12           N
ATOM   3193  CA  CYS A 651     134.865 135.058 129.624  1.00  7.12           C
ATOM   3194  C   CYS A 651     134.134 133.747 129.368  1.00  7.12           C
ATOM   3195  O   CYS A 651     133.149 133.470 130.073  1.00  7.12           O
ATOM   3196  CB  CYS A 651     134.507 136.118 128.580  1.00  7.12           C
ATOM   3197  SG  CYS A 651     132.745 136.470 128.455  1.00  7.12           S
ATOM   3198  N   PRO A 652     134.527 132.907 128.403  1.00  7.12           N
ATOM   3199  CA  PRO A 652     133.810 131.641 128.208  1.00  7.12           C
ATOM   3200  C   PRO A 652     133.975 130.656 129.348  1.00  7.12           C
ATOM   3201  O   PRO A 652     133.172 129.725 129.458  1.00  7.12           O
ATOM   3202  CB  PRO A 652     134.431 131.086 126.919  1.00  7.12           C
ATOM   3203  CG  PRO A 652     135.047 132.255 126.269  1.00  7.12           C
ATOM   3204  CD  PRO A 652     135.574 133.069 127.385  1.00  7.12           C
ATOM   3205  N   ILE A 653     134.986 130.826 130.196  1.00  7.12           N
ATOM   3206  CA  ILE A 653     135.242 129.894 131.276  1.00  7.12           C
ATOM   3207  C   ILE A 653     134.737 130.406 132.619  1.00  7.12           C
ATOM   3208  O   ILE A 653     133.942 129.718 133.268  1.00  7.12           O
ATOM   3209  CB  ILE A 653     136.745 129.563 131.354  1.00  7.12           C
ATOM   3210  CG1 ILE A 653     137.170 128.741 130.144  1.00  7.12           C
ATOM   3211  CG2 ILE A 653     137.054 128.808 132.625  1.00  7.12           C
ATOM   3212  CD1 ILE A 653     138.605 128.302 130.200  1.00  7.12           C
ATOM   3213  N   LEU A 654     135.158 131.592 133.050  1.00  7.12           N
ATOM   3214  CA  LEU A 654     134.743 132.141 134.329  1.00  7.12           C
ATOM   3215  C   LEU A 654     133.463 132.953 134.232  1.00  7.12           C
ATOM   3216  O   LEU A 654     133.058 133.569 135.223  1.00  7.12           O
ATOM   3217  CB  LEU A 654     135.858 133.005 134.929  1.00  7.12           C
ATOM   3218  CG  LEU A 654     137.116 132.255 135.365  1.00  7.12           C
ATOM   3219  CD1 LEU A 654     138.114 132.173 134.232  1.00  7.12           C
ATOM   3220  CD2 LEU A 654     137.742 132.913 136.573  1.00  7.12           C
ATOM   3221  N   ALA A 655     132.821 132.977 133.070  1.00  7.12           N
ATOM   3222  CA  ALA A 655     131.525 133.619 132.907  1.00  7.12           C
ATOM   3223  C   ALA A 655     130.718 132.826 131.892  1.00  7.12           C
ATOM   3224  O   ALA A 655     131.070 131.687 131.573  1.00  7.12           O
ATOM   3225  CB  ALA A 655     131.683 135.072 132.466  1.00  7.12           C
ATOM   3226  N   SER A 656     129.638 133.401 131.380  1.00  7.12           N
ATOM   3227  CA  SER A 656     128.816 132.707 130.405  1.00  7.12           C
ATOM   3228  C   SER A 656     129.444 132.860 129.030  1.00  7.12           C
ATOM   3229  O   SER A 656     130.126 133.846 128.749  1.00  7.12           O
ATOM   3230  CB  SER A 656     127.378 133.235 130.391  1.00  7.12           C
ATOM   3231  OG  SER A 656     126.622 132.612 129.368  1.00  7.12           O
ATOM   3232  N   ASN A 657     129.219 131.860 128.179  1.00  7.12           N
ATOM   3233  CA  ASN A 657     129.687 131.939 126.802  1.00  7.12           C
ATOM   3234  C   ASN A 657     128.995 133.052 126.031  1.00  7.12           C
ATOM   3235  O   ASN A 657     129.606 133.642 125.136  1.00  7.12           O
ATOM   3236  CB  ASN A 657     129.463 130.601 126.098  1.00  7.12           C
ATOM   3237  CG  ASN A 657     130.091 130.550 124.724  1.00  7.12           C
ATOM   3238  OD1 ASN A 657     130.870 131.420 124.349  1.00  7.12           O
ATOM   3239  ND2 ASN A 657     129.746 129.524 123.959  1.00  7.12           N
ATOM   3240  N   SER A 658     127.739 133.355 126.364  1.00  7.12           N
ATOM   3241  CA  SER A 658     127.006 134.389 125.642  1.00  7.12           C
ATOM   3242  C   SER A 658     127.650 135.757 125.820  1.00  7.12           C
ATOM   3243  O   SER A 658     127.639 136.577 124.896  1.00  7.12           O
ATOM   3244  CB  SER A 658     125.554 134.418 126.107  1.00  7.12           C
ATOM   3245  OG  SER A 658     125.478 134.680 127.495  1.00  7.12           O
ATOM   3246  N   ARG A 659     128.209 136.026 126.995  1.00  7.12           N
ATOM   3247  CA  ARG A 659     128.844 137.310 127.237  1.00  7.12           C
ATOM   3248  C   ARG A 659     130.132 137.431 126.428  1.00  7.12           C
ATOM   3249  O   ARG A 659     130.690 136.445 125.944  1.00  7.12           O
ATOM   3250  CB  ARG A 659     129.134 137.490 128.723  1.00  7.12           C
ATOM   3251  CG  ARG A 659     127.890 137.510 129.587  1.00  7.12           C
ATOM   3252  CD  ARG A 659     128.258 137.698 131.037  1.00  7.12           C
ATOM   3253  NE  ARG A 659     129.228 138.773 131.184  1.00  7.12           N
ATOM   3254  CZ  ARG A 659     129.797 139.121 132.328  1.00  7.12           C
ATOM   3255  NH1 ARG A 659     129.507 138.503 133.461  1.00  7.12           N
ATOM   3256  NH2 ARG A 659     130.681 140.113 132.335  1.00  7.12           N
ATOM   3257  N   MET A 660     130.603 138.669 126.284  1.00  7.12           N
ATOM   3258  CA  MET A 660     131.761 138.959 125.452  1.00  7.12           C
ATOM   3259  C   MET A 660     132.965 139.467 126.231  1.00  7.12           C
ATOM   3260  O   MET A 660     134.077 139.447 125.696  1.00  7.12           O
ATOM   3261  CB  MET A 660     131.389 139.978 124.376  1.00  7.12           C
ATOM   3262  CG  MET A 660     130.008 139.780 123.784  1.00  7.12           C
ATOM   3263  SD  MET A 660     129.989 138.561 122.461  1.00  7.12           S
ATOM   3264  CE  MET A 660     131.043 139.375 121.265  1.00  7.12           C
ATOM   3265  N   LEU A 661     132.784 139.921 127.466  1.00  7.12           N
ATOM   3266  CA  LEU A 661     133.898 140.374 128.289  1.00  7.12           C
ATOM   3267  C   LEU A 661     133.549 140.106 129.743  1.00  7.12           C
ATOM   3268  O   LEU A 661     132.376 140.110 130.126  1.00  7.12           O
ATOM   3269  CB  LEU A 661     134.201 141.857 128.068  1.00  7.12           C
ATOM   3270  CG  LEU A 661     135.187 142.192 126.950  1.00  7.12           C
ATOM   3271  CD1 LEU A 661     135.574 143.654 127.004  1.00  7.12           C
ATOM   3272  CD2 LEU A 661     136.412 141.314 127.045  1.00  7.12           C
ATOM   3273  N   TRP A 662     134.580 139.884 130.553  1.00  7.12           N
ATOM   3274  CA  TRP A 662     134.354 139.437 131.921  1.00  7.12           C
ATOM   3275  C   TRP A 662     135.023 140.348 132.942  1.00  7.12           C
ATOM   3276  O   TRP A 662     134.479 140.566 134.028  1.00  7.12           O
ATOM   3277  CB  TRP A 662     134.844 137.999 132.081  1.00  7.12           C
ATOM   3278  CG  TRP A 662     135.037 137.573 133.491  1.00  7.12           C
ATOM   3279  CD1 TRP A 662     134.068 137.251 134.387  1.00  7.12           C
ATOM   3280  CD2 TRP A 662     136.284 137.402 134.167  1.00  7.12           C
ATOM   3281  NE1 TRP A 662     134.631 136.896 135.585  1.00  7.12           N
ATOM   3282  CE2 TRP A 662     135.993 136.980 135.475  1.00  7.12           C
ATOM   3283  CE3 TRP A 662     137.619 137.567 133.794  1.00  7.12           C
ATOM   3284  CZ2 TRP A 662     136.986 136.723 136.411  1.00  7.12           C
ATOM   3285  CZ3 TRP A 662     138.602 137.313 134.723  1.00  7.12           C
ATOM   3286  CH2 TRP A 662     138.282 136.895 136.017  1.00  7.12           C
ATOM   3287  N   VAL A 663     136.201 140.879 132.608  1.00  7.12           N
ATOM   3288  CA  VAL A 663     136.900 141.770 133.540  1.00  7.12           C
ATOM   3289  C   VAL A 663     136.081 143.002 133.893  1.00  7.12           C
ATOM   3290  O   VAL A 663     136.067 143.389 135.074  1.00  7.12           O
ATOM   3291  CB  VAL A 663     138.297 142.108 133.000  1.00  7.12           C
ATOM   3292  CG1 VAL A 663     138.973 143.119 133.897  1.00  7.12           C
ATOM   3293  CG2 VAL A 663     139.139 140.853 132.911  1.00  7.12           C
ATOM   3294  N   PRO A 664     135.401 143.681 132.959  1.00  7.12           N
ATOM   3295  CA  PRO A 664     134.603 144.851 133.363  1.00  7.12           C
ATOM   3296  C   PRO A 664     133.573 144.551 134.438  1.00  7.12           C
ATOM   3297  O   PRO A 664     133.340 145.389 135.317  1.00  7.12           O
ATOM   3298  CB  PRO A 664     133.946 145.281 132.049  1.00  7.12           C
ATOM   3299  CG  PRO A 664     134.888 144.856 131.013  1.00  7.12           C
ATOM   3300  CD  PRO A 664     135.478 143.570 131.492  1.00  7.12           C
ATOM   3301  N   SER A 665     132.946 143.375 134.393  1.00  7.12           N
ATOM   3302  CA  SER A 665     131.948 143.037 135.401  1.00  7.12           C
ATOM   3303  C   SER A 665     132.582 142.890 136.777  1.00  7.12           C
ATOM   3304  O   SER A 665     132.051 143.394 137.772  1.00  7.12           O
ATOM   3305  CB  SER A 665     131.216 141.757 135.012  1.00  7.12           C
ATOM   3306  OG  SER A 665     132.096 140.650 135.033  1.00  7.12           O
ATOM   3307  N   ILE A 666     133.721 142.199 136.858  1.00 64.77           N
ATOM   3308  CA  ILE A 666     134.370 142.013 138.149  1.00 64.77           C
ATOM   3309  C   ILE A 666     135.038 143.279 138.654  1.00 64.77           C
ATOM   3310  O   ILE A 666     135.325 143.379 139.851  1.00 64.77           O
ATOM   3311  CB  ILE A 666     135.409 140.876 138.100  1.00 64.77           C
ATOM   3312  CG1 ILE A 666     136.687 141.341 137.410  1.00 64.77           C
ATOM   3313  CG2 ILE A 666     134.835 139.677 137.387  1.00 64.77           C
ATOM   3314  CD1 ILE A 666     137.768 140.296 137.381  1.00 64.77           C
ATOM   3315  N   CYS A 667     135.293 144.247 137.780  1.00  7.12           N
ATOM   3316  CA  CYS A 667     135.859 145.530 138.179  1.00  7.12           C
ATOM   3317  C   CYS A 667     134.785 146.610 138.240  1.00  7.12           C
ATOM   3318  O   CYS A 667     135.041 147.780 137.957  1.00  7.12           O
ATOM   3319  CB  CYS A 667     136.983 145.944 137.236  1.00  7.12           C
ATOM   3320  SG  CYS A 667     138.388 144.817 137.231  1.00  7.12           S
ATOM   3321  N   ALA A 668     133.564 146.223 138.614  1.00  7.12           N
ATOM   3322  CA  ALA A 668     132.470 147.185 138.676  1.00  7.12           C
ATOM   3323  C   ALA A 668     132.670 148.183 139.809  1.00  7.12           C
ATOM   3324  O   ALA A 668     132.114 149.287 139.776  1.00  7.12           O
ATOM   3325  CB  ALA A 668     131.138 146.456 138.834  1.00  7.12           C
ATOM   3326  N   ILE A 669     133.452 147.810 140.824  1.00 12.87           N
ATOM   3327  CA  ILE A 669     133.713 148.717 141.939  1.00 12.87           C
ATOM   3328  C   ILE A 669     134.423 149.968 141.444  1.00 12.87           C
ATOM   3329  O   ILE A 669     134.054 151.096 141.787  1.00 12.87           O
ATOM   3330  CB  ILE A 669     134.533 148.005 143.027  1.00 12.87           C
ATOM   3331  CG1 ILE A 669     133.861 146.693 143.423  1.00 12.87           C
ATOM   3332  CG2 ILE A 669     134.707 148.904 144.234  1.00 12.87           C
ATOM   3333  CD1 ILE A 669     134.643 145.901 144.437  1.00 12.87           C
ATOM   3334  N   TRP A 670     135.454 149.781 140.625  1.00  7.12           N
ATOM   3335  CA  TRP A 670     136.235 150.878 140.062  1.00  7.12           C
ATOM   3336  C   TRP A 670     136.635 150.463 138.654  1.00  7.12           C
ATOM   3337  O   TRP A 670     137.639 149.766 138.460  1.00  7.12           O
ATOM   3338  CB  TRP A 670     137.443 151.198 140.938  1.00  7.12           C
ATOM   3339  CG  TRP A 670     138.226 152.376 140.479  1.00  7.12           C
ATOM   3340  CD1 TRP A 670     137.734 153.570 140.053  1.00  7.12           C
ATOM   3341  CD2 TRP A 670     139.651 152.483 140.421  1.00  7.12           C
ATOM   3342  NE1 TRP A 670     138.764 154.413 139.717  1.00  7.12           N
ATOM   3343  CE2 TRP A 670     139.952 153.768 139.936  1.00  7.12           C
ATOM   3344  CE3 TRP A 670     140.701 151.615 140.725  1.00  7.12           C
ATOM   3345  CZ2 TRP A 670     141.257 154.204 139.749  1.00  7.12           C
ATOM   3346  CZ3 TRP A 670     141.994 152.050 140.539  1.00  7.12           C
ATOM   3347  CH2 TRP A 670     142.263 153.333 140.056  1.00  7.12           C
ATOM   3348  N   PRO A 671     135.867 150.872 137.649  1.00 10.63           N
ATOM   3349  CA  PRO A 671     136.081 150.385 136.278  1.00 10.63           C
ATOM   3350  C   PRO A 671     137.482 150.658 135.751  1.00 10.63           C
ATOM   3351  O   PRO A 671     137.994 149.856 134.957  1.00 10.63           O
ATOM   3352  CB  PRO A 671     135.020 151.144 135.471  1.00 10.63           C
ATOM   3353  CG  PRO A 671     133.932 151.381 136.448  1.00 10.63           C
ATOM   3354  CD  PRO A 671     134.599 151.608 137.778  1.00 10.63           C
ATOM   3355  N   PRO A 672     138.140 151.762 136.130  1.00 20.43           N
ATOM   3356  CA  PRO A 672     139.529 151.944 135.678  1.00 20.43           C
ATOM   3357  C   PRO A 672     140.463 150.809 136.058  1.00 20.43           C
ATOM   3358  O   PRO A 672     141.476 150.617 135.376  1.00 20.43           O
ATOM   3359  CB  PRO A 672     139.943 153.255 136.351  1.00 20.43           C
ATOM   3360  CG  PRO A 672     138.703 154.022 136.391  1.00 20.43           C
ATOM   3361  CD  PRO A 672     137.615 153.028 136.679  1.00 20.43           C
ATOM   3362  N   PHE A 673     140.167 150.051 137.115  1.00  7.12           N
ATOM   3363  CA  PHE A 673     141.024 148.926 137.473  1.00  7.12           C
ATOM   3364  C   PHE A 673     140.984 147.814 136.434  1.00  7.12           C
ATOM   3365  O   PHE A 673     141.870 146.949 136.429  1.00  7.12           O
ATOM   3366  CB  PHE A 673     140.630 148.378 138.841  1.00  7.12           C
ATOM   3367  CG  PHE A 673     141.735 147.644 139.533  1.00  7.12           C
ATOM   3368  CD1 PHE A 673     142.680 148.331 140.269  1.00  7.12           C
ATOM   3369  CD2 PHE A 673     141.843 146.271 139.431  1.00  7.12           C
ATOM   3370  CE1 PHE A 673     143.704 147.661 140.901  1.00  7.12           C
ATOM   3371  CE2 PHE A 673     142.864 145.596 140.062  1.00  7.12           C
ATOM   3372  CZ  PHE A 673     143.796 146.291 140.797  1.00  7.12           C
ATOM   3373  N   SER A 674     139.977 147.811 135.559  1.00  7.12           N
ATOM   3374  CA  SER A 674     139.962 146.845 134.471  1.00  7.12           C
ATOM   3375  C   SER A 674     141.167 147.026 133.565  1.00  7.12           C
ATOM   3376  O   SER A 674     141.661 146.054 132.991  1.00  7.12           O
ATOM   3377  CB  SER A 674     138.669 146.965 133.668  1.00  7.12           C
ATOM   3378  OG  SER A 674     138.552 148.248 133.084  1.00  7.12           O
ATOM   3379  N   LEU A 675     141.664 148.257 133.431  1.00 11.70           N
ATOM   3380  CA  LEU A 675     142.883 148.473 132.660  1.00 11.70           C
ATOM   3381  C   LEU A 675     144.078 147.795 133.314  1.00 11.70           C
ATOM   3382  O   LEU A 675     144.900 147.179 132.628  1.00 11.70           O
ATOM   3383  CB  LEU A 675     143.142 149.967 132.489  1.00 11.70           C
ATOM   3384  CG  LEU A 675     142.063 150.724 131.722  1.00 11.70           C
ATOM   3385  CD1 LEU A 675     142.378 152.206 131.689  1.00 11.70           C
ATOM   3386  CD2 LEU A 675     141.930 150.168 130.318  1.00 11.70           C
ATOM   3387  N   PHE A 676     144.195 147.897 134.639  1.00 58.74           N
ATOM   3388  CA  PHE A 676     145.284 147.220 135.334  1.00 58.74           C
ATOM   3389  C   PHE A 676     145.175 145.711 135.173  1.00 58.74           C
ATOM   3390  O   PHE A 676     146.175 145.024 134.942  1.00 58.74           O
ATOM   3391  CB  PHE A 676     145.290 147.600 136.814  1.00 58.74           C
ATOM   3392  CG  PHE A 676     146.338 146.892 137.625  1.00 58.74           C
ATOM   3393  CD1 PHE A 676     147.654 147.322 137.613  1.00 58.74           C
ATOM   3394  CD2 PHE A 676     146.005 145.802 138.408  1.00 58.74           C
ATOM   3395  CE1 PHE A 676     148.616 146.675 138.358  1.00 58.74           C
ATOM   3396  CE2 PHE A 676     146.963 145.152 139.156  1.00 58.74           C
ATOM   3397  CZ  PHE A 676     148.271 145.589 139.131  1.00 58.74           C
ATOM   3398  N   VAL A 677     143.958 145.177 135.288  1.00  7.12           N
ATOM   3399  CA  VAL A 677     143.766 143.735 135.137  1.00  7.12           C
ATOM   3400  C   VAL A 677     144.129 143.289 133.724  1.00  7.12           C
ATOM   3401  O   VAL A 677     144.795 142.264 133.526  1.00  7.12           O
ATOM   3402  CB  VAL A 677     142.323 143.343 135.496  1.00  7.12           C
ATOM   3403  CG1 VAL A 677     142.134 141.852 135.337  1.00  7.12           C
ATOM   3404  CG2 VAL A 677     142.009 143.759 136.914  1.00  7.12           C
ATOM   3405  N   TYR A 678     143.683 144.047 132.720  1.00  7.12           N
ATOM   3406  CA  TYR A 678     143.989 143.707 131.338  1.00  7.12           C
ATOM   3407  C   TYR A 678     145.484 143.754 131.081  1.00  7.12           C
ATOM   3408  O   TYR A 678     146.037 142.859 130.432  1.00  7.12           O
ATOM   3409  CB  TYR A 678     143.266 144.658 130.390  1.00  7.12           C
ATOM   3410  CG  TYR A 678     141.822 144.312 130.159  1.00  7.12           C
ATOM   3411  CD1 TYR A 678     141.421 142.996 130.032  1.00  7.12           C
ATOM   3412  CD2 TYR A 678     140.864 145.302 130.044  1.00  7.12           C
ATOM   3413  CE1 TYR A 678     140.104 142.675 129.815  1.00  7.12           C
ATOM   3414  CE2 TYR A 678     139.546 144.990 129.824  1.00  7.12           C
ATOM   3415  CZ  TYR A 678     139.172 143.675 129.710  1.00  7.12           C
ATOM   3416  OH  TYR A 678     137.857 143.356 129.487  1.00  7.12           O
ATOM   3417  N   TRP A 679     146.156 144.789 131.581  1.00 54.11           N
ATOM   3418  CA  TRP A 679     147.597 144.875 131.401  1.00 54.11           C
ATOM   3419  C   TRP A 679     148.296 143.705 132.072  1.00 54.11           C
ATOM   3420  O   TRP A 679     149.231 143.131 131.508  1.00 54.11           O
ATOM   3421  CB  TRP A 679     148.121 146.197 131.950  1.00 54.11           C
ATOM   3422  CG  TRP A 679     149.581 146.384 131.730  1.00 54.11           C
ATOM   3423  CD1 TRP A 679     150.175 146.977 130.660  1.00 54.11           C
ATOM   3424  CD2 TRP A 679     150.639 145.966 132.596  1.00 54.11           C
ATOM   3425  NE1 TRP A 679     151.538 146.960 130.806  1.00 54.11           N
ATOM   3426  CE2 TRP A 679     151.848 146.344 131.988  1.00 54.11           C
ATOM   3427  CE3 TRP A 679     150.681 145.312 133.829  1.00 54.11           C
ATOM   3428  CZ2 TRP A 679     153.084 146.089 132.569  1.00 54.11           C
ATOM   3429  CZ3 TRP A 679     151.908 145.060 134.403  1.00 54.11           C
ATOM   3430  CH2 TRP A 679     153.093 145.447 133.774  1.00 54.11           C
ATOM   3431  N   THR A 680     147.845 143.327 133.268  1.00 13.36           N
ATOM   3432  CA  THR A 680     148.470 142.216 133.973  1.00 13.36           C
ATOM   3433  C   THR A 680     148.329 140.917 133.193  1.00 13.36           C
ATOM   3434  O   THR A 680     149.312 140.196 132.992  1.00 13.36           O
ATOM   3435  CB  THR A 680     147.865 142.070 135.365  1.00 13.36           C
ATOM   3436  OG1 THR A 680     147.949 143.322 136.054  1.00 13.36           O
ATOM   3437  CG2 THR A 680     148.617 141.020 136.151  1.00 13.36           C
ATOM   3438  N   ILE A 681     147.115 140.601 132.735  1.00  7.12           N
ATOM   3439  CA  ILE A 681     146.922 139.324 132.050  1.00  7.12           C
ATOM   3440  C   ILE A 681     147.630 139.324 130.702  1.00  7.12           C
ATOM   3441  O   ILE A 681     148.204 138.309 130.290  1.00  7.12           O
ATOM   3442  CB  ILE A 681     145.426 138.978 131.920  1.00  7.12           C
ATOM   3443  CG1 ILE A 681     144.663 140.057 131.162  1.00  7.12           C
ATOM   3444  CG2 ILE A 681     144.807 138.773 133.286  1.00  7.12           C
ATOM   3445  CD1 ILE A 681     143.173 139.811 131.118  1.00  7.12           C
ATOM   3446  N   GLY A 682     147.628 140.459 130.001  1.00  7.12           N
ATOM   3447  CA  GLY A 682     148.339 140.526 128.735  1.00  7.12           C
ATOM   3448  C   GLY A 682     149.838 140.369 128.903  1.00  7.12           C
ATOM   3449  O   GLY A 682     150.488 139.644 128.144  1.00  7.12           O
ATOM   3450  N   THR A 683     150.408 141.042 129.904  1.00  3.29           N
ATOM   3451  CA  THR A 683     151.834 140.911 130.171  1.00  3.29           C
ATOM   3452  C   THR A 683     152.183 139.486 130.570  1.00  3.29           C
ATOM   3453  O   THR A 683     153.214 138.949 130.156  1.00  3.29           O
ATOM   3454  CB  THR A 683     152.253 141.890 131.264  1.00  3.29           C
ATOM   3455  OG1 THR A 683     151.949 143.225 130.848  1.00  3.29           O
ATOM   3456  CG2 THR A 683     153.738 141.780 131.534  1.00  3.29           C
ATOM   3457  N   LEU A 684     151.333 138.856 131.381  1.00  2.57           N
ATOM   3458  CA  LEU A 684     151.580 137.477 131.780  1.00  2.57           C
ATOM   3459  C   LEU A 684     151.552 136.544 130.577  1.00  2.57           C
ATOM   3460  O   LEU A 684     152.407 135.656 130.445  1.00  2.57           O
ATOM   3461  CB  LEU A 684     150.545 137.055 132.818  1.00  2.57           C
ATOM   3462  CG  LEU A 684     150.957 135.985 133.819  1.00  2.57           C
ATOM   3463  CD1 LEU A 684     152.366 136.238 134.308  1.00  2.57           C
ATOM   3464  CD2 LEU A 684     149.986 135.981 134.979  1.00  2.57           C
ATOM   3465  N   TYR A 685     150.582 136.737 129.681  1.00  7.12           N
ATOM   3466  CA  TYR A 685     150.521 135.923 128.474  1.00  7.12           C
ATOM   3467  C   TYR A 685     151.763 136.113 127.623  1.00  7.12           C
ATOM   3468  O   TYR A 685     152.329 135.146 127.106  1.00  7.12           O
ATOM   3469  CB  TYR A 685     149.285 136.274 127.656  1.00  7.12           C
ATOM   3470  CG  TYR A 685     149.296 135.651 126.282  1.00  7.12           C
ATOM   3471  CD1 TYR A 685     148.963 134.319 126.105  1.00  7.12           C
ATOM   3472  CD2 TYR A 685     149.658 136.387 125.167  1.00  7.12           C
ATOM   3473  CE1 TYR A 685     148.976 133.743 124.857  1.00  7.12           C
ATOM   3474  CE2 TYR A 685     149.678 135.817 123.915  1.00  7.12           C
ATOM   3475  CZ  TYR A 685     149.334 134.496 123.766  1.00  7.12           C
ATOM   3476  OH  TYR A 685     149.349 133.920 122.521  1.00  7.12           O
ATOM   3477  N   MET A 686     152.185 137.363 127.440  1.00  7.12           N
ATOM   3478  CA  MET A 686     153.348 137.614 126.603  1.00  7.12           C
ATOM   3479  C   MET A 686     154.608 137.042 127.232  1.00  7.12           C
ATOM   3480  O   MET A 686     155.477 136.536 126.519  1.00  7.12           O
ATOM   3481  CB  MET A 686     153.492 139.114 126.353  1.00  7.12           C
ATOM   3482  CG  MET A 686     152.327 139.671 125.565  1.00  7.12           C
ATOM   3483  SD  MET A 686     152.680 141.139 124.600  1.00  7.12           S
ATOM   3484  CE  MET A 686     151.429 140.952 123.331  1.00  7.12           C
ATOM   3485  N   TYR A 687     154.709 137.088 128.559  1.00  7.12           N
ATOM   3486  CA  TYR A 687     155.855 136.510 129.251  1.00  7.12           C
ATOM   3487  C   TYR A 687     155.902 134.998 129.070  1.00  7.12           C
ATOM   3488  O   TYR A 687     156.960 134.428 128.778  1.00  7.12           O
ATOM   3489  CB  TYR A 687     155.791 136.895 130.729  1.00  7.12           C
ATOM   3490  CG  TYR A 687     156.602 136.039 131.668  1.00  7.12           C
ATOM   3491  CD1 TYR A 687     157.969 136.222 131.799  1.00  7.12           C
ATOM   3492  CD2 TYR A 687     155.993 135.078 132.459  1.00  7.12           C
ATOM   3493  CE1 TYR A 687     158.711 135.454 132.670  1.00  7.12           C
ATOM   3494  CE2 TYR A 687     156.727 134.304 133.333  1.00  7.12           C
ATOM   3495  CZ  TYR A 687     158.085 134.496 133.435  1.00  7.12           C
ATOM   3496  OH  TYR A 687     158.822 133.728 134.305  1.00  7.12           O
ATOM   3497  N   TRP A 688     154.757 134.328 129.219  1.00  7.12           N
ATOM   3498  CA  TRP A 688     154.728 132.880 129.019  1.00  7.12           C
ATOM   3499  C   TRP A 688     154.999 132.501 127.568  1.00  7.12           C
ATOM   3500  O   TRP A 688     155.703 131.520 127.298  1.00  7.12           O
ATOM   3501  CB  TRP A 688     153.394 132.314 129.491  1.00  7.12           C
ATOM   3502  CG  TRP A 688     153.333 132.162 130.966  1.00  7.12           C
ATOM   3503  CD1 TRP A 688     154.385 132.172 131.827  1.00  7.12           C
ATOM   3504  CD2 TRP A 688     152.160 132.017 131.768  1.00  7.12           C
ATOM   3505  NE1 TRP A 688     153.945 132.016 133.114  1.00  7.12           N
ATOM   3506  CE2 TRP A 688     152.579 131.924 133.106  1.00  7.12           C
ATOM   3507  CE3 TRP A 688     150.795 131.950 131.483  1.00  7.12           C
ATOM   3508  CZ2 TRP A 688     151.685 131.766 134.157  1.00  7.12           C
ATOM   3509  CZ3 TRP A 688     149.909 131.791 132.528  1.00  7.12           C
ATOM   3510  CH2 TRP A 688     150.357 131.701 133.849  1.00  7.12           C
ATOM   3511  N   PHE A 689     154.454 133.260 126.619  1.00  7.12           N
ATOM   3512  CA  PHE A 689     154.727 132.983 125.214  1.00  7.12           C
ATOM   3513  C   PHE A 689     156.199 133.193 124.889  1.00  7.12           C
ATOM   3514  O   PHE A 689     156.786 132.432 124.111  1.00  7.12           O
ATOM   3515  CB  PHE A 689     153.849 133.861 124.330  1.00  7.12           C
ATOM   3516  CG  PHE A 689     153.816 133.433 122.897  1.00  7.12           C
ATOM   3517  CD1 PHE A 689     152.927 132.468 122.471  1.00  7.12           C
ATOM   3518  CD2 PHE A 689     154.671 134.001 121.974  1.00  7.12           C
ATOM   3519  CE1 PHE A 689     152.895 132.075 121.154  1.00  7.12           C
ATOM   3520  CE2 PHE A 689     154.641 133.612 120.656  1.00  7.12           C
ATOM   3521  CZ  PHE A 689     153.752 132.648 120.246  1.00  7.12           C
ATOM   3522  N   ALA A 690     156.813 134.223 125.472  1.00  7.12           N
ATOM   3523  CA  ALA A 690     158.240 134.437 125.281  1.00  7.12           C
ATOM   3524  C   ALA A 690     159.047 133.293 125.870  1.00  7.12           C
ATOM   3525  O   ALA A 690     160.049 132.873 125.288  1.00  7.12           O
ATOM   3526  CB  ALA A 690     158.659 135.767 125.901  1.00  7.12           C
ATOM   3527  N   LYS A 691     158.628 132.774 127.026  1.00 25.21           N
ATOM   3528  CA  LYS A 691     159.305 131.610 127.593  1.00 25.21           C
ATOM   3529  C   LYS A 691     159.199 130.404 126.670  1.00 25.21           C
ATOM   3530  O   LYS A 691     160.173 129.663 126.484  1.00 25.21           O
ATOM   3531  CB  LYS A 691     158.724 131.274 128.963  1.00 25.21           C
ATOM   3532  CG  LYS A 691     159.366 132.018 130.108  1.00 25.21           C
ATOM   3533  CD  LYS A 691     159.121 131.296 131.416  1.00 25.21           C
ATOM   3534  CE  LYS A 691     160.242 131.562 132.400  1.00 25.21           C
ATOM   3535  NZ  LYS A 691     160.140 130.693 133.603  1.00 25.21           N
ATOM   3536  N   TYR A 692     158.019 130.186 126.093  1.00  7.12           N
ATOM   3537  CA  TYR A 692     157.831 129.066 125.177  1.00  7.12           C
ATOM   3538  C   TYR A 692     158.719 129.204 123.946  1.00  7.12           C
ATOM   3539  O   TYR A 692     159.396 128.250 123.534  1.00  7.12           O
ATOM   3540  CB  TYR A 692     156.364 128.983 124.775  1.00  7.12           C
ATOM   3541  CG  TYR A 692     156.071 127.950 123.726  1.00  7.12           C
ATOM   3542  CD1 TYR A 692     156.292 126.609 123.970  1.00  7.12           C
ATOM   3543  CD2 TYR A 692     155.565 128.317 122.493  1.00  7.12           C
ATOM   3544  CE1 TYR A 692     156.022 125.663 123.015  1.00  7.12           C
ATOM   3545  CE2 TYR A 692     155.291 127.378 121.532  1.00  7.12           C
ATOM   3546  CZ  TYR A 692     155.516 126.053 121.801  1.00  7.12           C
ATOM   3547  OH  TYR A 692     155.250 125.109 120.842  1.00  7.12           O
ATOM   3548  N   ILE A 693     158.725 130.395 123.345  1.00 22.38           N
ATOM   3549  CA  ILE A 693     159.571 130.637 122.183  1.00 22.38           C
ATOM   3550  C   ILE A 693     161.035 130.472 122.554  1.00 22.38           C
ATOM   3551  O   ILE A 693     161.832 129.955 121.767  1.00 22.38           O
ATOM   3552  CB  ILE A 693     159.287 132.029 121.593  1.00 22.38           C
ATOM   3553  CG1 ILE A 693     157.871 132.087 121.035  1.00 22.38           C
ATOM   3554  CG2 ILE A 693     160.272 132.351 120.499  1.00 22.38           C
ATOM   3555  CD1 ILE A 693     157.604 131.054 119.977  1.00 22.38           C
ATOM   3556  N   GLY A 694     161.411 130.894 123.760  1.00  7.12           N
ATOM   3557  CA  GLY A 694     162.785 130.726 124.194  1.00  7.12           C
ATOM   3558  C   GLY A 694     163.178 129.269 124.317  1.00  7.12           C
ATOM   3559  O   GLY A 694     164.275 128.878 123.926  1.00  7.12           O
ATOM   3560  N   MET A 695     162.282 128.444 124.860  1.00  7.12           N
ATOM   3561  CA  MET A 695     162.573 127.017 124.974  1.00  7.12           C
ATOM   3562  C   MET A 695     162.748 126.381 123.600  1.00  7.12           C
ATOM   3563  O   MET A 695     163.722 125.650 123.352  1.00  7.12           O
ATOM   3564  CB  MET A 695     161.461 126.318 125.750  1.00  7.12           C
ATOM   3565  CG  MET A 695     161.558 124.808 125.730  1.00  7.12           C
ATOM   3566  SD  MET A 695     160.162 124.012 126.538  1.00  7.12           S
ATOM   3567  CE  MET A 695     158.806 124.670 125.578  1.00  7.12           C
ATOM   3568  N   ILE A 696     161.810 126.658 122.689  1.00  5.49           N
ATOM   3569  CA  ILE A 696     161.920 126.123 121.334  1.00  5.49           C
ATOM   3570  C   ILE A 696     163.217 126.576 120.682  1.00  5.49           C
ATOM   3571  O   ILE A 696     163.972 125.766 120.133  1.00  5.49           O
ATOM   3572  CB  ILE A 696     160.705 126.534 120.487  1.00  5.49           C
ATOM   3573  CG1 ILE A 696     159.463 125.771 120.910  1.00  5.49           C
ATOM   3574  CG2 ILE A 696     160.974 126.330 119.024  1.00  5.49           C
ATOM   3575  CD1 ILE A 696     158.266 126.203 120.139  1.00  5.49           C
ATOM   3576  N   ARG A 697     163.501 127.873 120.748  1.00  3.63           N
ATOM   3577  CA  ARG A 697     164.692 128.434 120.130  1.00  3.63           C
ATOM   3578  C   ARG A 697     165.959 127.829 120.704  1.00  3.63           C
ATOM   3579  O   ARG A 697     166.905 127.534 119.965  1.00  3.63           O
ATOM   3580  CB  ARG A 697     164.672 129.944 120.329  1.00  3.63           C
ATOM   3581  CG  ARG A 697     165.856 130.696 119.804  1.00  3.63           C
ATOM   3582  CD  ARG A 697     165.625 132.161 120.086  1.00  3.63           C
ATOM   3583  NE  ARG A 697     164.472 132.641 119.335  1.00  3.63           N
ATOM   3584  CZ  ARG A 697     163.953 133.853 119.459  1.00  3.63           C
ATOM   3585  NH1 ARG A 697     164.453 134.733 120.307  1.00  3.63           N
ATOM   3586  NH2 ARG A 697     162.909 134.191 118.712  1.00  3.63           N
ATOM   3587  N   LYS A 698     165.997 127.636 122.021  1.00  1.27           N
ATOM   3588  CA  LYS A 698     167.178 127.078 122.661  1.00  1.27           C
ATOM   3589  C   LYS A 698     167.430 125.652 122.202  1.00  1.27           C
ATOM   3590  O   LYS A 698     168.571 125.277 121.911  1.00  1.27           O
ATOM   3591  CB  LYS A 698     167.020 127.129 124.180  1.00  1.27           C
ATOM   3592  CG  LYS A 698     168.231 126.631 124.945  1.00  1.27           C
ATOM   3593  CD  LYS A 698     167.967 126.608 126.442  1.00  1.27           C
ATOM   3594  CE  LYS A 698     167.363 127.919 126.919  1.00  1.27           C
ATOM   3595  NZ  LYS A 698     166.527 127.737 128.138  1.00  1.27           N
ATOM   3596  N   ASN A 699     166.386 124.841 122.123  1.00  7.12           N
ATOM   3597  CA  ASN A 699     166.816 123.458 121.928  1.00  7.12           C
ATOM   3598  C   ASN A 699     166.246 122.775 120.693  1.00  7.12           C
ATOM   3599  O   ASN A 699     166.945 121.966 120.080  1.00  7.12           O
ATOM   3600  CB  ASN A 699     166.488 122.623 123.167  1.00  7.12           C
ATOM   3601  CG  ASN A 699     167.530 121.553 123.424  1.00  7.12           C
ATOM   3602  OD1 ASN A 699     168.473 121.396 122.649  1.00  7.12           O
ATOM   3603  ND2 ASN A 699     167.377 120.823 124.520  1.00  7.12           N
ATOM   3604  N   ILE A 700     165.005 123.066 120.311  1.00  7.12           N
ATOM   3605  CA  ILE A 700     164.330 122.212 119.339  1.00  7.12           C
ATOM   3606  C   ILE A 700     164.684 122.616 117.914  1.00  7.12           C
ATOM   3607  O   ILE A 700     165.286 121.837 117.167  1.00  7.12           O
ATOM   3608  CB  ILE A 700     162.812 122.241 119.572  1.00  7.12           C
ATOM   3609  CG1 ILE A 700     162.518 122.181 121.067  1.00  7.12           C
ATOM   3610  CG2 ILE A 700     162.152 121.091 118.852  1.00  7.12           C
ATOM   3611  CD1 ILE A 700     161.078 122.410 121.403  1.00  7.12           C
ATOM   3612  N   ILE A 701     164.326 123.830 117.515  1.00  7.12           N
ATOM   3613  CA  ILE A 701     164.376 124.215 116.115  1.00  7.12           C
ATOM   3614  C   ILE A 701     165.773 124.691 115.749  1.00  7.12           C
ATOM   3615  O   ILE A 701     166.609 124.990 116.604  1.00  7.12           O
ATOM   3616  CB  ILE A 701     163.330 125.294 115.768  1.00  7.12           C
ATOM   3617  CG1 ILE A 701     163.592 126.561 116.570  1.00  7.12           C
ATOM   3618  CG2 ILE A 701     161.929 124.775 115.997  1.00  7.12           C
ATOM   3619  CD1 ILE A 701     162.771 127.725 116.114  1.00  7.12           C
ATOM   3620  N   ARG A 702     166.019 124.760 114.445  1.00  7.12           N
ATOM   3621  CA  ARG A 702     167.292 125.222 113.924  1.00  7.12           C
ATOM   3622  C   ARG A 702     167.530 126.676 114.325  1.00  7.12           C
ATOM   3623  O   ARG A 702     166.604 127.491 114.312  1.00  7.12           O
ATOM   3624  CB  ARG A 702     167.305 125.093 112.404  1.00  7.12           C
ATOM   3625  CG  ARG A 702     168.659 125.232 111.760  1.00  7.12           C
ATOM   3626  CD  ARG A 702     168.513 125.588 110.299  1.00  7.12           C
ATOM   3627  NE  ARG A 702     168.273 127.012 110.116  1.00  7.12           N
ATOM   3628  CZ  ARG A 702     167.263 127.513 109.422  1.00  7.12           C
ATOM   3629  NH1 ARG A 702     166.374 126.731 108.836  1.00  7.12           N
ATOM   3630  NH2 ARG A 702     167.139 128.832 109.316  1.00  7.12           N
ATOM   3631  N   PRO A 703     168.756 127.028 114.696  1.00  7.12           N
ATOM   3632  CA  PRO A 703     169.068 128.430 115.005  1.00  7.12           C
ATOM   3633  C   PRO A 703     169.057 129.271 113.741  1.00  7.12           C
ATOM   3634  O   PRO A 703     169.928 129.137 112.877  1.00  7.12           O
ATOM   3635  CB  PRO A 703     170.469 128.343 115.627  1.00  7.12           C
ATOM   3636  CG  PRO A 703     171.045 127.089 115.097  1.00  7.12           C
ATOM   3637  CD  PRO A 703     169.904 126.138 114.930  1.00  7.12           C
ATOM   3638  N   GLY A 704     168.060 130.141 113.626  1.00  7.12           N
ATOM   3639  CA  GLY A 704     167.930 130.987 112.458  1.00  7.12           C
ATOM   3640  C   GLY A 704     166.515 131.032 111.930  1.00  7.12           C
ATOM   3641  O   GLY A 704     166.175 131.891 111.114  1.00  7.12           O
ATOM   3642  N   VAL A 705     165.679 130.099 112.386  1.00  7.12           N
ATOM   3643  CA  VAL A 705     164.295 130.054 111.929  1.00  7.12           C
ATOM   3644  C   VAL A 705     163.526 131.266 112.435  1.00  7.12           C
ATOM   3645  O   VAL A 705     162.836 131.948 111.670  1.00  7.12           O
ATOM   3646  CB  VAL A 705     163.629 128.741 112.371  1.00  7.12           C
ATOM   3647  CG1 VAL A 705     162.203 128.687 111.880  1.00  7.12           C
ATOM   3648  CG2 VAL A 705     164.409 127.556 111.852  1.00  7.12           C
ATOM   3649  N   LEU A 706     163.633 131.553 113.726  1.00  7.12           N
ATOM   3650  CA  LEU A 706     162.890 132.651 114.342  1.00  7.12           C
ATOM   3651  C   LEU A 706     163.759 133.902 114.447  1.00  7.12           C
ATOM   3652  O   LEU A 706     163.996 134.441 115.525  1.00  7.12           O
ATOM   3653  CB  LEU A 706     162.366 132.227 115.709  1.00  7.12           C
ATOM   3654  CG  LEU A 706     161.394 131.051 115.710  1.00  7.12           C
ATOM   3655  CD1 LEU A 706     160.913 130.765 117.115  1.00  7.12           C
ATOM   3656  CD2 LEU A 706     160.225 131.337 114.794  1.00  7.12           C
ATOM   3657  N   PHE A 707     164.237 134.366 113.292  1.00  3.52           N
ATOM   3658  CA  PHE A 707     165.032 135.588 113.274  1.00  3.52           C
ATOM   3659  C   PHE A 707     164.156 136.818 113.467  1.00  3.52           C
ATOM   3660  O   PHE A 707     164.587 137.804 114.075  1.00  3.52           O
ATOM   3661  CB  PHE A 707     165.817 135.693 111.968  1.00  3.52           C
ATOM   3662  CG  PHE A 707     164.957 135.689 110.742  1.00  3.52           C
ATOM   3663  CD1 PHE A 707     164.562 134.501 110.162  1.00  3.52           C
ATOM   3664  CD2 PHE A 707     164.536 136.874 110.174  1.00  3.52           C
ATOM   3665  CE1 PHE A 707     163.770 134.496 109.036  1.00  3.52           C
ATOM   3666  CE2 PHE A 707     163.740 136.873 109.052  1.00  3.52           C
ATOM   3667  CZ  PHE A 707     163.359 135.684 108.481  1.00  3.52           C
ATOM   3668  N   PHE A 708     162.927 136.783 112.950  1.00  7.12           N
ATOM   3669  CA  PHE A 708     162.049 137.944 113.044  1.00  7.12           C
ATOM   3670  C   PHE A 708     161.651 138.224 114.488  1.00  7.12           C
ATOM   3671  O   PHE A 708     161.574 139.384 114.907  1.00  7.12           O
ATOM   3672  CB  PHE A 708     160.816 137.745 112.163  1.00  7.12           C
ATOM   3673  CG  PHE A 708     160.240 136.362 112.219  1.00  7.12           C
ATOM   3674  CD1 PHE A 708     160.687 135.378 111.358  1.00  7.12           C
ATOM   3675  CD2 PHE A 708     159.245 136.050 113.121  1.00  7.12           C
ATOM   3676  CE1 PHE A 708     160.160 134.109 111.404  1.00  7.12           C
ATOM   3677  CE2 PHE A 708     158.714 134.780 113.169  1.00  7.12           C
ATOM   3678  CZ  PHE A 708     159.174 133.810 112.310  1.00  7.12           C
ATOM   3679  N   ILE A 709     161.390 137.173 115.267  1.00 13.12           N
ATOM   3680  CA  ILE A 709     161.085 137.363 116.679  1.00 13.12           C
ATOM   3681  C   ILE A 709     162.320 137.886 117.395  1.00 13.12           C
ATOM   3682  O   ILE A 709     163.437 137.399 117.182  1.00 13.12           O
ATOM   3683  CB  ILE A 709     160.585 136.054 117.304  1.00 13.12           C
ATOM   3684  CG1 ILE A 709     159.362 135.541 116.552  1.00 13.12           C
ATOM   3685  CG2 ILE A 709     160.243 136.261 118.764  1.00 13.12           C
ATOM   3686  CD1 ILE A 709     158.875 134.204 117.038  1.00 13.12           C
ATOM   3687  N   ARG A 710     162.122 138.888 118.247  1.00 13.43           N
ATOM   3688  CA  ARG A 710     163.242 139.544 118.909  1.00 13.43           C
ATOM   3689  C   ARG A 710     163.914 138.577 119.879  1.00 13.43           C
ATOM   3690  O   ARG A 710     163.253 137.890 120.661  1.00 13.43           O
ATOM   3691  CB  ARG A 710     162.763 140.789 119.665  1.00 13.43           C
ATOM   3692  CG  ARG A 710     162.276 141.961 118.797  1.00 13.43           C
ATOM   3693  CD  ARG A 710     161.871 143.187 119.616  1.00 13.43           C
ATOM   3694  NE  ARG A 710     161.326 144.262 118.796  1.00 13.43           N
ATOM   3695  CZ  ARG A 710     160.803 145.377 119.284  1.00 13.43           C
ATOM   3696  NH1 ARG A 710     160.732 145.595 120.587  1.00 13.43           N
ATOM   3697  NH2 ARG A 710     160.344 146.299 118.444  1.00 13.43           N
ATOM   3698  N   SER A 711     165.239 138.540 119.832  1.00 25.93           N
ATOM   3699  CA  SER A 711     165.986 137.618 120.679  1.00 25.93           C
ATOM   3700  C   SER A 711     166.215 138.239 122.050  1.00 25.93           C
ATOM   3701  O   SER A 711     166.774 139.338 122.138  1.00 25.93           O
ATOM   3702  CB  SER A 711     167.321 137.261 120.045  1.00 25.93           C
ATOM   3703  OG  SER A 711     168.068 136.405 120.890  1.00 25.93           O
ATOM   3704  N   PRO A 712     165.792 137.578 123.129  1.00 32.31           N
ATOM   3705  CA  PRO A 712     165.965 138.167 124.467  1.00 32.31           C
ATOM   3706  C   PRO A 712     167.411 138.421 124.844  1.00 32.31           C
ATOM   3707  O   PRO A 712     167.687 139.402 125.545  1.00 32.31           O
ATOM   3708  CB  PRO A 712     165.320 137.128 125.394  1.00 32.31           C
ATOM   3709  CG  PRO A 712     165.355 135.854 124.617  1.00 32.31           C
ATOM   3710  CD  PRO A 712     165.177 136.243 123.184  1.00 32.31           C
ATOM   3711  N   GLU A 713     168.344 137.578 124.403  1.00 37.69           N
ATOM   3712  CA  GLU A 713     169.761 137.753 124.699  1.00 37.69           C
ATOM   3713  C   GLU A 713     170.455 138.144 123.395  1.00 37.69           C
ATOM   3714  O   GLU A 713     170.984 137.296 122.674  1.00 37.69           O
ATOM   3715  CB  GLU A 713     170.375 136.493 125.300  1.00 37.69           C
ATOM   3716  CG  GLU A 713     169.816 136.119 126.661  1.00 37.69           C
ATOM   3717  CD  GLU A 713     168.586 135.241 126.561  1.00 37.69           C
ATOM   3718  OE1 GLU A 713     168.243 134.830 125.433  1.00 37.69           O
ATOM   3719  OE2 GLU A 713     167.971 134.951 127.608  1.00 37.69           O1-
ATOM   3720  N   ASP A 714     170.449 139.440 123.101  1.00 34.37           N
ATOM   3721  CA  ASP A 714     171.085 139.974 121.907  1.00 34.37           C
ATOM   3722  C   ASP A 714     171.964 141.152 122.298  1.00 34.37           C
ATOM   3723  O   ASP A 714     171.440 142.189 122.740  1.00 34.37           O
ATOM   3724  CB  ASP A 714     170.039 140.396 120.874  1.00 34.37           C
ATOM   3725  CG  ASP A 714     170.646 141.111 119.683  1.00 34.37           C
ATOM   3726  OD1 ASP A 714     171.860 140.955 119.438  1.00 34.37           O
ATOM   3727  OD2 ASP A 714     169.901 141.825 118.979  1.00 34.37           O1-
ATOM   3728  N   PRO A 715     173.288 141.040 122.172  1.00 41.88           N
ATOM   3729  CA  PRO A 715     174.150 142.187 122.502  1.00 41.88           C
ATOM   3730  C   PRO A 715     173.884 143.404 121.638  1.00 41.88           C
ATOM   3731  O   PRO A 715     174.032 144.539 122.106  1.00 41.88           O
ATOM   3732  CB  PRO A 715     175.564 141.631 122.284  1.00 41.88           C
ATOM   3733  CG  PRO A 715     175.381 140.484 121.343  1.00 41.88           C
ATOM   3734  CD  PRO A 715     174.059 139.881 121.696  1.00 41.88           C
ATOM   3735  N   ASN A 716     173.492 143.199 120.383  1.00 37.27           N
ATOM   3736  CA  ASN A 716     173.286 144.301 119.445  1.00 37.27           C
ATOM   3737  C   ASN A 716     171.851 144.824 119.533  1.00 37.27           C
ATOM   3738  O   ASN A 716     171.123 144.917 118.547  1.00 37.27           O
ATOM   3739  CB  ASN A 716     173.628 143.854 118.029  1.00 37.27           C
ATOM   3740  CG  ASN A 716     175.113 143.626 117.835  1.00 37.27           C
ATOM   3741  OD1 ASN A 716     175.940 144.404 118.310  1.00 37.27           O
ATOM   3742  ND2 ASN A 716     175.460 142.549 117.140  1.00 37.27           N
ATOM   3743  N   ILE A 717     171.454 145.172 120.753  1.00 35.70           N
ATOM   3744  CA  ILE A 717     170.146 145.757 121.023  1.00 35.70           C
ATOM   3745  C   ILE A 717     170.372 147.174 121.526  1.00 35.70           C
ATOM   3746  O   ILE A 717     171.020 147.380 122.560  1.00 35.70           O
ATOM   3747  CB  ILE A 717     169.336 144.937 122.035  1.00 35.70           C
ATOM   3748  CG1 ILE A 717     168.726 143.710 121.362  1.00 35.70           C
ATOM   3749  CG2 ILE A 717     168.243 145.787 122.657  1.00 35.70           C
ATOM   3750  CD1 ILE A 717     167.808 142.915 122.265  1.00 35.70           C
ATOM   3751  N   LYS A 718     169.847 148.151 120.789  1.00 18.51           N
ATOM   3752  CA  LYS A 718     169.858 149.558 121.188  1.00 18.51           C
ATOM   3753  C   LYS A 718     168.436 150.066 120.983  1.00 18.51           C
ATOM   3754  O   LYS A 718     168.088 150.558 119.908  1.00 18.51           O
ATOM   3755  CB  LYS A 718     170.876 150.353 120.388  1.00 18.51           C
ATOM   3756  CG  LYS A 718     172.318 149.995 120.682  1.00 18.51           C
ATOM   3757  CD  LYS A 718     173.266 150.865 119.880  1.00 18.51           C
ATOM   3758  CE  LYS A 718     173.180 150.557 118.397  1.00 18.51           C
ATOM   3759  NZ  LYS A 718     173.598 149.159 118.105  1.00 18.51           N
ATOM   3760  N   ILE A 719     167.613 149.935 122.023  1.00 24.19           N
ATOM   3761  CA  ILE A 719     166.189 150.231 121.891  1.00 24.19           C
ATOM   3762  C   ILE A 719     165.978 151.700 121.555  1.00 24.19           C
ATOM   3763  O   ILE A 719     165.214 152.044 120.645  1.00 24.19           O
ATOM   3764  CB  ILE A 719     165.441 149.834 123.174  1.00 24.19           C
ATOM   3765  CG1 ILE A 719     165.903 148.459 123.651  1.00 24.19           C
ATOM   3766  CG2 ILE A 719     163.948 149.827 122.929  1.00 24.19           C
ATOM   3767  CD1 ILE A 719     165.227 147.999 124.920  1.00 24.19           C
ATOM   3768  N   LEU A 720     166.653 152.590 122.284  1.00  7.12           N
ATOM   3769  CA  LEU A 720     166.487 154.018 122.037  1.00  7.12           C
ATOM   3770  C   LEU A 720     167.033 154.412 120.673  1.00  7.12           C
ATOM   3771  O   LEU A 720     166.423 155.218 119.962  1.00  7.12           O
ATOM   3772  CB  LEU A 720     167.172 154.822 123.137  1.00  7.12           C
ATOM   3773  CG  LEU A 720     166.513 156.159 123.456  1.00  7.12           C
ATOM   3774  CD1 LEU A 720     165.043 155.961 123.747  1.00  7.12           C
ATOM   3775  CD2 LEU A 720     167.207 156.807 124.633  1.00  7.12           C
ATOM   3776  N   HIS A 721     168.187 153.865 120.295  1.00 14.08           N
ATOM   3777  CA  HIS A 721     168.777 154.194 119.003  1.00 14.08           C
ATOM   3778  C   HIS A 721     167.856 153.771 117.864  1.00 14.08           C
ATOM   3779  O   HIS A 721     167.612 154.539 116.924  1.00 14.08           O
ATOM   3780  CB  HIS A 721     170.152 153.531 118.903  1.00 14.08           C
ATOM   3781  CG  HIS A 721     170.671 153.378 117.509  1.00 14.08           C
ATOM   3782  ND1 HIS A 721     170.176 152.445 116.624  1.00 14.08           N
ATOM   3783  CD2 HIS A 721     171.674 154.014 116.861  1.00 14.08           C
ATOM   3784  CE1 HIS A 721     170.835 152.531 115.483  1.00 14.08           C
ATOM   3785  NE2 HIS A 721     171.752 153.473 115.601  1.00 14.08           N
ATOM   3786  N   ASP A 722     167.315 152.555 117.947  1.00 23.15           N
ATOM   3787  CA  ASP A 722     166.396 152.081 116.920  1.00 23.15           C
ATOM   3788  C   ASP A 722     165.110 152.898 116.906  1.00 23.15           C
ATOM   3789  O   ASP A 722     164.567 153.192 115.836  1.00 23.15           O
ATOM   3790  CB  ASP A 722     166.084 150.602 117.134  1.00 23.15           C
ATOM   3791  CG  ASP A 722     167.326 149.739 117.119  1.00 23.15           C
ATOM   3792  OD1 ASP A 722     168.419 150.278 116.849  1.00 23.15           O
ATOM   3793  OD2 ASP A 722     167.210 148.522 117.371  1.00 23.15           O1-
ATOM   3794  N   SER A 723     164.601 153.264 118.084  1.00  7.12           N
ATOM   3795  CA  SER A 723     163.379 154.058 118.138  1.00  7.12           C
ATOM   3796  C   SER A 723     163.588 155.431 117.516  1.00  7.12           C
ATOM   3797  O   SER A 723     162.698 155.956 116.838  1.00  7.12           O
ATOM   3798  CB  SER A 723     162.899 154.189 119.581  1.00  7.12           C
ATOM   3799  OG  SER A 723     162.743 152.916 120.178  1.00  7.12           O
ATOM   3800  N   LEU A 724     164.755 156.033 117.743  1.00  7.12           N
ATOM   3801  CA  LEU A 724     165.039 157.331 117.143  1.00  7.12           C
ATOM   3802  C   LEU A 724     165.208 157.237 115.635  1.00  7.12           C
ATOM   3803  O   LEU A 724     164.622 158.037 114.899  1.00  7.12           O
ATOM   3804  CB  LEU A 724     166.295 157.943 117.759  1.00  7.12           C
ATOM   3805  CG  LEU A 724     166.145 158.920 118.922  1.00  7.12           C
ATOM   3806  CD1 LEU A 724     165.467 158.267 120.094  1.00  7.12           C
ATOM   3807  CD2 LEU A 724     167.503 159.451 119.327  1.00  7.12           C
ATOM   3808  N   ILE A 725     165.989 156.276 115.154  1.00 25.28           N
ATOM   3809  CA  ILE A 725     166.414 156.291 113.753  1.00 25.28           C
ATOM   3810  C   ILE A 725     165.336 155.745 112.831  1.00 25.28           C
ATOM   3811  O   ILE A 725     164.981 156.385 111.838  1.00 25.28           O
ATOM   3812  CB  ILE A 725     167.736 155.516 113.606  1.00 25.28           C
ATOM   3813  CG1 ILE A 725     168.907 156.413 113.988  1.00 25.28           C
ATOM   3814  CG2 ILE A 725     167.907 155.035 112.181  1.00 25.28           C
ATOM   3815  CD1 ILE A 725     170.239 155.745 113.849  1.00 25.28           C
ATOM   3816  N   HIS A 726     164.805 154.564 113.129  1.00  4.99           N
ATOM   3817  CA  HIS A 726     163.849 153.933 112.230  1.00  4.99           C
ATOM   3818  C   HIS A 726     162.578 154.772 112.124  1.00  4.99           C
ATOM   3819  O   HIS A 726     162.106 155.314 113.127  1.00  4.99           O
ATOM   3820  CB  HIS A 726     163.510 152.528 112.714  1.00  4.99           C
ATOM   3821  CG  HIS A 726     164.688 151.610 112.760  1.00  4.99           C
ATOM   3822  ND1 HIS A 726     165.028 150.890 113.884  1.00  4.99           N
ATOM   3823  CD2 HIS A 726     165.603 151.289 111.816  1.00  4.99           C
ATOM   3824  CE1 HIS A 726     166.105 150.168 113.632  1.00  4.99           C
ATOM   3825  NE2 HIS A 726     166.474 150.392 112.384  1.00  4.99           N
ATOM   3826  N   PRO A 727     162.006 154.896 110.929  1.00  5.51           N
ATOM   3827  CA  PRO A 727     160.819 155.740 110.761  1.00  5.51           C
ATOM   3828  C   PRO A 727     159.663 155.242 111.610  1.00  5.51           C
ATOM   3829  O   PRO A 727     159.528 154.044 111.865  1.00  5.51           O
ATOM   3830  CB  PRO A 727     160.507 155.619 109.267  1.00  5.51           C
ATOM   3831  CG  PRO A 727     161.791 155.209 108.646  1.00  5.51           C
ATOM   3832  CD  PRO A 727     162.463 154.332 109.652  1.00  5.51           C
ATOM   3833  N   MET A 728     158.829 156.180 112.057  1.00  7.12           N
ATOM   3834  CA  MET A 728     157.702 155.810 112.904  1.00  7.12           C
ATOM   3835  C   MET A 728     156.727 154.909 112.163  1.00  7.12           C
ATOM   3836  O   MET A 728     156.152 153.990 112.754  1.00  7.12           O
ATOM   3837  CB  MET A 728     156.988 157.058 113.415  1.00  7.12           C
ATOM   3838  CG  MET A 728     155.809 156.748 114.314  1.00  7.12           C
ATOM   3839  SD  MET A 728     155.601 157.941 115.640  1.00  7.12           S
ATOM   3840  CE  MET A 728     154.121 157.309 116.416  1.00  7.12           C
ATOM   3841  N   SER A 729     156.528 155.154 110.868  1.00  7.34           N
ATOM   3842  CA  SER A 729     155.570 154.360 110.107  1.00  7.34           C
ATOM   3843  C   SER A 729     155.977 152.893 110.068  1.00  7.34           C
ATOM   3844  O   SER A 729     155.142 152.002 110.246  1.00  7.34           O
ATOM   3845  CB  SER A 729     155.436 154.916 108.692  1.00  7.34           C
ATOM   3846  OG  SER A 729     156.665 154.825 107.997  1.00  7.34           O
ATOM   3847  N   ILE A 730     157.264 152.622 109.853  1.00 18.93           N
ATOM   3848  CA  ILE A 730     157.722 151.242 109.709  1.00 18.93           C
ATOM   3849  C   ILE A 730     157.653 150.508 111.041  1.00 18.93           C
ATOM   3850  O   ILE A 730     157.201 149.359 111.114  1.00 18.93           O
ATOM   3851  CB  ILE A 730     159.139 151.212 109.118  1.00 18.93           C
ATOM   3852  CG1 ILE A 730     159.132 151.885 107.748  1.00 18.93           C
ATOM   3853  CG2 ILE A 730     159.650 149.789 109.027  1.00 18.93           C
ATOM   3854  CD1 ILE A 730     160.468 151.920 107.085  1.00 18.93           C
ATOM   3855  N   GLN A 731     158.112 151.153 112.114  1.00  7.12           N
ATOM   3856  CA  GLN A 731     158.032 150.533 113.432  1.00  7.12           C
ATOM   3857  C   GLN A 731     156.584 150.288 113.823  1.00  7.12           C
ATOM   3858  O   GLN A 731     156.241 149.235 114.375  1.00  7.12           O
ATOM   3859  CB  GLN A 731     158.721 151.416 114.469  1.00  7.12           C
ATOM   3860  CG  GLN A 731     160.225 151.377 114.411  1.00  7.12           C
ATOM   3861  CD  GLN A 731     160.849 152.599 115.033  1.00  7.12           C
ATOM   3862  OE1 GLN A 731     160.316 153.700 114.930  1.00  7.12           O
ATOM   3863  NE2 GLN A 731     161.984 152.412 115.688  1.00  7.12           N
ATOM   3864  N   LEU A 732     155.718 151.257 113.539  1.00  7.12           N
ATOM   3865  CA  LEU A 732     154.309 151.117 113.867  1.00  7.12           C
ATOM   3866  C   LEU A 732     153.672 149.991 113.065  1.00  7.12           C
ATOM   3867  O   LEU A 732     152.843 149.242 113.587  1.00  7.12           O
ATOM   3868  CB  LEU A 732     153.599 152.444 113.616  1.00  7.12           C
ATOM   3869  CG  LEU A 732     152.161 152.585 114.091  1.00  7.12           C
ATOM   3870  CD1 LEU A 732     152.116 152.453 115.597  1.00  7.12           C
ATOM   3871  CD2 LEU A 732     151.608 153.927 113.657  1.00  7.12           C
ATOM   3872  N   SER A 733     154.057 149.848 111.796  1.00  7.12           N
ATOM   3873  CA  SER A 733     153.544 148.754 110.979  1.00  7.12           C
ATOM   3874  C   SER A 733     154.009 147.404 111.509  1.00  7.12           C
ATOM   3875  O   SER A 733     153.235 146.443 111.555  1.00  7.12           O
ATOM   3876  CB  SER A 733     153.977 148.941 109.527  1.00  7.12           C
ATOM   3877  OG  SER A 733     153.583 147.836 108.736  1.00  7.12           O
ATOM   3878  N   ARG A 734     155.281 147.306 111.898  1.00 21.52           N
ATOM   3879  CA  ARG A 734     155.769 146.055 112.469  1.00 21.52           C
ATOM   3880  C   ARG A 734     155.009 145.716 113.744  1.00 21.52           C
ATOM   3881  O   ARG A 734     154.639 144.559 113.975  1.00 21.52           O
ATOM   3882  CB  ARG A 734     157.269 146.143 112.741  1.00 21.52           C
ATOM   3883  CG  ARG A 734     158.118 146.244 111.482  1.00 21.52           C
ATOM   3884  CD  ARG A 734     159.610 146.280 111.805  1.00 21.52           C
ATOM   3885  NE  ARG A 734     160.430 146.446 110.609  1.00 21.52           N
ATOM   3886  CZ  ARG A 734     161.745 146.623 110.616  1.00 21.52           C
ATOM   3887  NH1 ARG A 734     162.433 146.647 111.746  1.00 21.52           N
ATOM   3888  NH2 ARG A 734     162.384 146.782 109.461  1.00 21.52           N
ATOM   3889  N   LEU A 735     154.751 146.727 114.576  1.00  9.24           N
ATOM   3890  CA  LEU A 735     153.944 146.507 115.771  1.00  9.24           C
ATOM   3891  C   LEU A 735     152.540 146.044 115.411  1.00  9.24           C
ATOM   3892  O   LEU A 735     151.987 145.161 116.070  1.00  9.24           O
ATOM   3893  CB  LEU A 735     153.885 147.779 116.613  1.00  9.24           C
ATOM   3894  CG  LEU A 735     155.145 148.116 117.407  1.00  9.24           C
ATOM   3895  CD1 LEU A 735     154.917 149.339 118.274  1.00  9.24           C
ATOM   3896  CD2 LEU A 735     155.562 146.930 118.256  1.00  9.24           C
ATOM   3897  N   CYS A 736     151.945 146.629 114.370  1.00  7.12           N
ATOM   3898  CA  CYS A 736     150.589 146.250 113.983  1.00  7.12           C
ATOM   3899  C   CYS A 736     150.527 144.804 113.504  1.00  7.12           C
ATOM   3900  O   CYS A 736     149.613 144.060 113.869  1.00  7.12           O
ATOM   3901  CB  CYS A 736     150.063 147.196 112.905  1.00  7.12           C
ATOM   3902  SG  CYS A 736     149.715 148.869 113.487  1.00  7.12           S
ATOM   3903  N   LEU A 737     151.485 144.386 112.675  1.00  8.05           N
ATOM   3904  CA  LEU A 737     151.482 142.997 112.218  1.00  8.05           C
ATOM   3905  C   LEU A 737     151.773 142.023 113.354  1.00  8.05           C
ATOM   3906  O   LEU A 737     151.157 140.953 113.428  1.00  8.05           O
ATOM   3907  CB  LEU A 737     152.456 142.789 111.056  1.00  8.05           C
ATOM   3908  CG  LEU A 737     152.023 143.238 109.652  1.00  8.05           C
ATOM   3909  CD1 LEU A 737     151.971 144.735 109.447  1.00  8.05           C
ATOM   3910  CD2 LEU A 737     152.930 142.597 108.608  1.00  8.05           C
ATOM   3911  N   SER A 738     152.698 142.366 114.253  1.00 18.18           N
ATOM   3912  CA  SER A 738     152.929 141.498 115.403  1.00 18.18           C
ATOM   3913  C   SER A 738     151.682 141.409 116.272  1.00 18.18           C
ATOM   3914  O   SER A 738     151.343 140.336 116.787  1.00 18.18           O
ATOM   3915  CB  SER A 738     154.118 142.003 116.215  1.00 18.18           C
ATOM   3916  OG  SER A 738     153.850 143.279 116.761  1.00 18.18           O
ATOM   3917  N   MET A 739     150.979 142.528 116.430  1.00  7.12           N
ATOM   3918  CA  MET A 739     149.742 142.549 117.195  1.00  7.12           C
ATOM   3919  C   MET A 739     148.679 141.684 116.538  1.00  7.12           C
ATOM   3920  O   MET A 739     147.944 140.970 117.222  1.00  7.12           O
ATOM   3921  CB  MET A 739     149.255 143.988 117.327  1.00  7.12           C
ATOM   3922  CG  MET A 739     148.146 144.180 118.320  1.00  7.12           C
ATOM   3923  SD  MET A 739     148.528 143.291 119.830  1.00  7.12           S
ATOM   3924  CE  MET A 739     146.903 142.962 120.438  1.00  7.12           C
ATOM   3925  N   PHE A 740     148.581 141.739 115.210  1.00  7.12           N
ATOM   3926  CA  PHE A 740     147.611 140.914 114.499  1.00  7.12           C
ATOM   3927  C   PHE A 740     147.939 139.433 114.633  1.00  7.12           C
ATOM   3928  O   PHE A 740     147.038 138.603 114.779  1.00  7.12           O
ATOM   3929  CB  PHE A 740     147.558 141.320 113.028  1.00  7.12           C
ATOM   3930  CG  PHE A 740     146.787 140.369 112.163  1.00  7.12           C
ATOM   3931  CD1 PHE A 740     145.406 140.338 112.204  1.00  7.12           C
ATOM   3932  CD2 PHE A 740     147.445 139.508 111.302  1.00  7.12           C
ATOM   3933  CE1 PHE A 740     144.696 139.465 111.406  1.00  7.12           C
ATOM   3934  CE2 PHE A 740     146.740 138.633 110.503  1.00  7.12           C
ATOM   3935  CZ  PHE A 740     145.364 138.612 110.555  1.00  7.12           C
ATOM   3936  N   ILE A 741     149.222 139.080 114.573  1.00  7.12           N
ATOM   3937  CA  ILE A 741     149.609 137.680 114.737  1.00  7.12           C
ATOM   3938  C   ILE A 741     149.277 137.199 116.144  1.00  7.12           C
ATOM   3939  O   ILE A 741     148.751 136.094 116.337  1.00  7.12           O
ATOM   3940  CB  ILE A 741     151.099 137.492 114.407  1.00  7.12           C
ATOM   3941  CG1 ILE A 741     151.341 137.737 112.920  1.00  7.12           C
ATOM   3942  CG2 ILE A 741     151.557 136.109 114.790  1.00  7.12           C
ATOM   3943  CD1 ILE A 741     152.785 137.602 112.512  1.00  7.12           C
ATOM   3944  N   TYR A 742     149.580 138.021 117.150  1.00  7.12           N
ATOM   3945  CA  TYR A 742     149.211 137.671 118.517  1.00  7.12           C
ATOM   3946  C   TYR A 742     147.701 137.554 118.662  1.00  7.12           C
ATOM   3947  O   TYR A 742     147.206 136.706 119.411  1.00  7.12           O
ATOM   3948  CB  TYR A 742     149.757 138.710 119.492  1.00  7.12           C
ATOM   3949  CG  TYR A 742     151.110 138.371 120.059  1.00  7.12           C
ATOM   3950  CD1 TYR A 742     151.243 137.431 121.065  1.00  7.12           C
ATOM   3951  CD2 TYR A 742     152.255 138.994 119.591  1.00  7.12           C
ATOM   3952  CE1 TYR A 742     152.475 137.120 121.589  1.00  7.12           C
ATOM   3953  CE2 TYR A 742     153.493 138.688 120.108  1.00  7.12           C
ATOM   3954  CZ  TYR A 742     153.597 137.750 121.108  1.00  7.12           C
ATOM   3955  OH  TYR A 742     154.831 137.441 121.630  1.00  7.12           O
ATOM   3956  N   ALA A 743     146.955 138.410 117.964  1.00  7.12           N
ATOM   3957  CA  ALA A 743     145.501 138.330 117.995  1.00  7.12           C
ATOM   3958  C   ALA A 743     145.014 137.017 117.409  1.00  7.12           C
ATOM   3959  O   ALA A 743     144.133 136.366 117.977  1.00  7.12           O
ATOM   3960  CB  ALA A 743     144.899 139.507 117.232  1.00  7.12           C
ATOM   3961  N   ILE A 744     145.574 136.613 116.269  1.00  7.12           N
ATOM   3962  CA  ILE A 744     145.207 135.327 115.684  1.00  7.12           C
ATOM   3963  C   ILE A 744     145.479 134.209 116.674  1.00  7.12           C
ATOM   3964  O   ILE A 744     144.594 133.403 116.979  1.00  7.12           O
ATOM   3965  CB  ILE A 744     145.948 135.095 114.357  1.00  7.12           C
ATOM   3966  CG1 ILE A 744     145.614 136.201 113.360  1.00  7.12           C
ATOM   3967  CG2 ILE A 744     145.594 133.741 113.787  1.00  7.12           C
ATOM   3968  CD1 ILE A 744     144.148 136.270 113.015  1.00  7.12           C
ATOM   3969  N   PHE A 745     146.690 134.179 117.237  1.00  7.12           N
ATOM   3970  CA  PHE A 745     147.014 133.132 118.200  1.00  7.12           C
ATOM   3971  C   PHE A 745     146.019 133.114 119.350  1.00  7.12           C
ATOM   3972  O   PHE A 745     145.311 132.123 119.541  1.00  7.12           O
ATOM   3973  CB  PHE A 745     148.436 133.300 118.729  1.00  7.12           C
ATOM   3974  CG  PHE A 745     149.494 133.004 117.714  1.00  7.12           C
ATOM   3975  CD1 PHE A 745     149.265 132.082 116.711  1.00  7.12           C
ATOM   3976  CD2 PHE A 745     150.725 133.622 117.779  1.00  7.12           C
ATOM   3977  CE1 PHE A 745     150.235 131.803 115.779  1.00  7.12           C
ATOM   3978  CE2 PHE A 745     151.700 133.340 116.853  1.00  7.12           C
ATOM   3979  CZ  PHE A 745     151.454 132.430 115.851  1.00  7.12           C
ATOM   3980  N   ILE A 746     145.916 134.215 120.095  1.00  5.22           N
ATOM   3981  CA  ILE A 746     145.031 134.253 121.256  1.00  5.22           C
ATOM   3982  C   ILE A 746     143.611 133.872 120.862  1.00  5.22           C
ATOM   3983  O   ILE A 746     143.085 132.841 121.300  1.00  5.22           O
ATOM   3984  CB  ILE A 746     145.066 135.642 121.911  1.00  5.22           C
ATOM   3985  CG1 ILE A 746     146.458 135.948 122.450  1.00  5.22           C
ATOM   3986  CG2 ILE A 746     144.050 135.718 123.024  1.00  5.22           C
ATOM   3987  CD1 ILE A 746     146.568 137.314 123.066  1.00  5.22           C
ATOM   3988  N   VAL A 747     142.985 134.680 120.005  1.00  7.12           N
ATOM   3989  CA  VAL A 747     141.574 134.496 119.688  1.00  7.12           C
ATOM   3990  C   VAL A 747     141.325 133.111 119.114  1.00  7.12           C
ATOM   3991  O   VAL A 747     140.601 132.311 119.709  1.00  7.12           O
ATOM   3992  CB  VAL A 747     141.085 135.596 118.733  1.00  7.12           C
ATOM   3993  CG1 VAL A 747     139.731 135.230 118.167  1.00  7.12           C
ATOM   3994  CG2 VAL A 747     141.007 136.919 119.459  1.00  7.12           C
ATOM   3995  N   LEU A 748     141.928 132.786 117.969  1.00  7.12           N
ATOM   3996  CA  LEU A 748     141.647 131.479 117.391  1.00  7.12           C
ATOM   3997  C   LEU A 748     142.010 130.352 118.348  1.00  7.12           C
ATOM   3998  O   LEU A 748     141.123 129.601 118.763  1.00  7.12           O
ATOM   3999  CB  LEU A 748     142.374 131.316 116.059  1.00  7.12           C
ATOM   4000  CG  LEU A 748     141.647 131.856 114.822  1.00  7.12           C
ATOM   4001  CD1 LEU A 748     140.352 131.097 114.609  1.00  7.12           C
ATOM   4002  CD2 LEU A 748     141.376 133.345 114.909  1.00  7.12           C
ATOM   4003  N   GLY A 749     143.270 130.256 118.769  1.00 19.78           N
ATOM   4004  CA  GLY A 749     143.715 129.143 119.577  1.00 19.78           C
ATOM   4005  C   GLY A 749     142.947 128.890 120.856  1.00 19.78           C
ATOM   4006  O   GLY A 749     142.634 127.734 121.147  1.00 19.78           O
ATOM   4007  N   PHE A 750     142.630 129.925 121.639  1.00 43.77           N
ATOM   4008  CA  PHE A 750     141.866 129.665 122.852  1.00 43.77           C
ATOM   4009  C   PHE A 750     140.365 129.704 122.605  1.00 43.77           C
ATOM   4010  O   PHE A 750     139.645 128.791 123.033  1.00 43.77           O
ATOM   4011  CB  PHE A 750     142.232 130.671 123.940  1.00 43.77           C
ATOM   4012  CG  PHE A 750     143.667 130.613 124.362  1.00 43.77           C
ATOM   4013  CD1 PHE A 750     144.622 131.378 123.725  1.00 43.77           C
ATOM   4014  CD2 PHE A 750     144.061 129.795 125.402  1.00 43.77           C
ATOM   4015  CE1 PHE A 750     145.939 131.326 124.116  1.00 43.77           C
ATOM   4016  CE2 PHE A 750     145.376 129.740 125.795  1.00 43.77           C
ATOM   4017  CZ  PHE A 750     146.315 130.507 125.151  1.00 43.77           C
ATOM   4018  N   GLY A 751     139.879 130.751 121.937  1.00 31.45           N
ATOM   4019  CA  GLY A 751     138.455 130.903 121.745  1.00 31.45           C
ATOM   4020  C   GLY A 751     137.826 129.771 120.962  1.00 31.45           C
ATOM   4021  O   GLY A 751     136.650 129.479 121.144  1.00 31.45           O
ATOM   4022  N   PHE A 752     138.592 129.097 120.100  1.00  7.12           N
ATOM   4023  CA  PHE A 752     138.007 127.972 119.383  1.00  7.12           C
ATOM   4024  C   PHE A 752     137.547 126.898 120.356  1.00  7.12           C
ATOM   4025  O   PHE A 752     136.380 126.496 120.349  1.00  7.12           O
ATOM   4026  CB  PHE A 752     139.005 127.397 118.382  1.00  7.12           C
ATOM   4027  CG  PHE A 752     138.513 126.164 117.691  1.00  7.12           C
ATOM   4028  CD1 PHE A 752     137.650 126.258 116.618  1.00  7.12           C
ATOM   4029  CD2 PHE A 752     138.905 124.910 118.117  1.00  7.12           C
ATOM   4030  CE1 PHE A 752     137.191 125.126 115.982  1.00  7.12           C
ATOM   4031  CE2 PHE A 752     138.448 123.775 117.484  1.00  7.12           C
ATOM   4032  CZ  PHE A 752     137.590 123.884 116.416  1.00  7.12           C
ATOM   4033  N   HIS A 753     138.442 126.459 121.241  1.00  7.12           N
ATOM   4034  CA  HIS A 753     138.062 125.456 122.227  1.00  7.12           C
ATOM   4035  C   HIS A 753     137.024 125.995 123.199  1.00  7.12           C
ATOM   4036  O   HIS A 753     136.072 125.289 123.547  1.00  7.12           O
ATOM   4037  CB  HIS A 753     139.290 124.964 122.984  1.00  7.12           C
ATOM   4038  CG  HIS A 753     140.386 124.478 122.096  1.00  7.12           C
ATOM   4039  ND1 HIS A 753     141.354 125.313 121.585  1.00  7.12           N
ATOM   4040  CD2 HIS A 753     140.659 123.244 121.613  1.00  7.12           C
ATOM   4041  CE1 HIS A 753     142.181 124.613 120.831  1.00  7.12           C
ATOM   4042  NE2 HIS A 753     141.781 123.355 120.831  1.00  7.12           N
ATOM   4043  N   THR A 754     137.182 127.239 123.648  1.00  5.89           N
ATOM   4044  CA  THR A 754     136.317 127.721 124.716  1.00  5.89           C
ATOM   4045  C   THR A 754     134.956 128.203 124.228  1.00  5.89           C
ATOM   4046  O   THR A 754     134.056 128.383 125.053  1.00  5.89           O
ATOM   4047  CB  THR A 754     137.003 128.846 125.487  1.00  5.89           C
ATOM   4048  OG1 THR A 754     137.252 129.944 124.606  1.00  5.89           O
ATOM   4049  CG2 THR A 754     138.317 128.365 126.060  1.00  5.89           C
ATOM   4050  N   ARG A 755     134.772 128.408 122.925  1.00  7.12           N
ATOM   4051  CA  ARG A 755     133.552 129.025 122.428  1.00  7.12           C
ATOM   4052  C   ARG A 755     132.897 128.239 121.303  1.00  7.12           C
ATOM   4053  O   ARG A 755     131.671 128.249 121.181  1.00  7.12           O
ATOM   4054  CB  ARG A 755     133.843 130.441 121.933  1.00  7.12           C
ATOM   4055  CG  ARG A 755     134.055 131.454 123.024  1.00  7.12           C
ATOM   4056  CD  ARG A 755     134.074 132.860 122.465  1.00  7.12           C
ATOM   4057  NE  ARG A 755     134.138 133.867 123.516  1.00  7.12           N
ATOM   4058  CZ  ARG A 755     133.078 134.430 124.078  1.00  7.12           C
ATOM   4059  NH1 ARG A 755     131.850 134.101 123.718  1.00  7.12           N
ATOM   4060  NH2 ARG A 755     133.255 135.345 125.024  1.00  7.12           N
ATOM   4061  N   ILE A 756     133.688 127.585 120.454  1.00  7.12           N
ATOM   4062  CA  ILE A 756     133.139 127.015 119.231  1.00  7.12           C
ATOM   4063  C   ILE A 756     133.375 125.512 119.189  1.00  7.12           C
ATOM   4064  O   ILE A 756     132.860 124.822 118.305  1.00  7.12           O
ATOM   4065  CB  ILE A 756     133.740 127.703 117.992  1.00  7.12           C
ATOM   4066  CG1 ILE A 756     133.786 129.214 118.196  1.00  7.12           C
ATOM   4067  CG2 ILE A 756     132.910 127.420 116.762  1.00  7.12           C
ATOM   4068  CD1 ILE A 756     134.613 129.944 117.164  1.00  7.12           C
ATOM   4069  N   PHE A 757     134.133 124.981 120.144  1.00  2.09           N
ATOM   4070  CA  PHE A 757     134.423 123.553 120.107  1.00  2.09           C
ATOM   4071  C   PHE A 757     133.705 122.798 121.213  1.00  2.09           C
ATOM   4072  O   PHE A 757     132.961 121.852 120.938  1.00  2.09           O
ATOM   4073  CB  PHE A 757     135.924 123.296 120.205  1.00  2.09           C
ATOM   4074  CG  PHE A 757     136.294 121.846 120.102  1.00  2.09           C
ATOM   4075  CD1 PHE A 757     135.836 121.077 119.051  1.00  2.09           C
ATOM   4076  CD2 PHE A 757     137.097 121.251 121.054  1.00  2.09           C
ATOM   4077  CE1 PHE A 757     136.171 119.746 118.953  1.00  2.09           C
ATOM   4078  CE2 PHE A 757     137.434 119.920 120.959  1.00  2.09           C
ATOM   4079  CZ  PHE A 757     136.970 119.168 119.907  1.00  2.09           C
ATOM   4080  N   PHE A 758     133.915 123.196 122.461  1.00  7.12           N
ATOM   4081  CA  PHE A 758     133.278 122.477 123.561  1.00  7.12           C
ATOM   4082  C   PHE A 758     131.795 122.793 123.693  1.00  7.12           C
ATOM   4083  O   PHE A 758     130.993 121.845 123.765  1.00  7.12           O
ATOM   4084  CB  PHE A 758     134.037 122.742 124.864  1.00  7.12           C
ATOM   4085  CG  PHE A 758     135.263 121.898 125.023  1.00  7.12           C
ATOM   4086  CD1 PHE A 758     135.172 120.616 125.527  1.00  7.12           C
ATOM   4087  CD2 PHE A 758     136.503 122.380 124.663  1.00  7.12           C
ATOM   4088  CE1 PHE A 758     136.293 119.834 125.670  1.00  7.12           C
ATOM   4089  CE2 PHE A 758     137.627 121.601 124.804  1.00  7.12           C
ATOM   4090  CZ  PHE A 758     137.521 120.327 125.308  1.00  7.12           C
ATOM   4091  N   PRO A 759     131.354 124.054 123.738  1.00  7.12           N
ATOM   4092  CA  PRO A 759     129.913 124.292 123.912  1.00  7.12           C
ATOM   4093  C   PRO A 759     129.061 123.850 122.736  1.00  7.12           C
ATOM   4094  O   PRO A 759     127.887 123.520 122.935  1.00  7.12           O
ATOM   4095  CB  PRO A 759     129.834 125.807 124.132  1.00  7.12           C
ATOM   4096  CG  PRO A 759     131.062 126.339 123.547  1.00  7.12           C
ATOM   4097  CD  PRO A 759     132.111 125.315 123.770  1.00  7.12           C
ATOM   4098  N   PHE A 760     129.599 123.826 121.517  1.00  7.12           N
ATOM   4099  CA  PHE A 760     128.781 123.562 120.339  1.00  7.12           C
ATOM   4100  C   PHE A 760     129.055 122.203 119.708  1.00  7.12           C
ATOM   4101  O   PHE A 760     128.128 121.405 119.556  1.00  7.12           O
ATOM   4102  CB  PHE A 760     128.967 124.674 119.301  1.00  7.12           C
ATOM   4103  CG  PHE A 760     128.406 125.993 119.729  1.00  7.12           C
ATOM   4104  CD1 PHE A 760     127.054 126.138 119.961  1.00  7.12           C
ATOM   4105  CD2 PHE A 760     129.223 127.091 119.884  1.00  7.12           C
ATOM   4106  CE1 PHE A 760     126.535 127.349 120.354  1.00  7.12           C
ATOM   4107  CE2 PHE A 760     128.708 128.304 120.275  1.00  7.12           C
ATOM   4108  CZ  PHE A 760     127.364 128.433 120.510  1.00  7.12           C
ATOM   4109  N   MET A 761     130.297 121.910 119.324  1.00  7.12           N
ATOM   4110  CA  MET A 761     130.564 120.632 118.671  1.00  7.12           C
ATOM   4111  C   MET A 761     130.403 119.473 119.647  1.00  7.12           C
ATOM   4112  O   MET A 761     129.733 118.480 119.342  1.00  7.12           O
ATOM   4113  CB  MET A 761     131.959 120.628 118.051  1.00  7.12           C
ATOM   4114  CG  MET A 761     132.344 121.936 117.406  1.00  7.12           C
ATOM   4115  SD  MET A 761     133.771 121.778 116.324  1.00  7.12           S
ATOM   4116  CE  MET A 761     133.174 120.538 115.182  1.00  7.12           C
ATOM   4117  N   LEU A 762     131.006 119.580 120.827  1.00  7.12           N
ATOM   4118  CA  LEU A 762     130.874 118.539 121.834  1.00  7.12           C
ATOM   4119  C   LEU A 762     129.652 118.713 122.722  1.00  7.12           C
ATOM   4120  O   LEU A 762     129.274 117.762 123.413  1.00  7.12           O
ATOM   4121  CB  LEU A 762     132.128 118.483 122.709  1.00  7.12           C
ATOM   4122  CG  LEU A 762     133.439 118.220 121.978  1.00  7.12           C
ATOM   4123  CD1 LEU A 762     134.568 118.058 122.972  1.00  7.12           C
ATOM   4124  CD2 LEU A 762     133.311 116.988 121.112  1.00  7.12           C
ATOM   4125  N   LYS A 763     129.029 119.891 122.716  1.00  7.12           N
ATOM   4126  CA  LYS A 763     127.882 120.184 123.572  1.00  7.12           C
ATOM   4127  C   LYS A 763     128.204 119.871 125.031  1.00  7.12           C
ATOM   4128  O   LYS A 763     127.380 119.344 125.780  1.00  7.12           O
ATOM   4129  CB  LYS A 763     126.640 119.421 123.108  1.00  7.12           C
ATOM   4130  CG  LYS A 763     126.099 119.859 121.760  1.00  7.12           C
ATOM   4131  CD  LYS A 763     125.594 121.291 121.809  1.00  7.12           C
ATOM   4132  CE  LYS A 763     124.336 121.406 122.655  1.00  7.12           C
ATOM   4133  NZ  LYS A 763     123.790 122.793 122.670  1.00  7.12           N
ATOM   4134  N   SER A 764     129.425 120.205 125.433  1.00  7.12           N
ATOM   4135  CA  SER A 764     129.932 119.853 126.749  1.00  7.12           C
ATOM   4136  C   SER A 764     130.361 121.101 127.499  1.00  7.12           C
ATOM   4137  O   SER A 764     130.959 122.011 126.920  1.00  7.12           O
ATOM   4138  CB  SER A 764     131.112 118.890 126.645  1.00  7.12           C
ATOM   4139  OG  SER A 764     131.639 118.601 127.926  1.00  7.12           O
ATOM   4140  N   ASN A 765     130.060 121.133 128.796  1.00  7.12           N
ATOM   4141  CA  ASN A 765     130.500 122.205 129.681  1.00  7.12           C
ATOM   4142  C   ASN A 765     131.823 121.872 130.354  1.00  7.12           C
ATOM   4143  O   ASN A 765     132.158 122.457 131.387  1.00  7.12           O
ATOM   4144  CB  ASN A 765     129.432 122.487 130.735  1.00  7.12           C
ATOM   4145  CG  ASN A 765     128.082 122.775 130.129  1.00  7.12           C
ATOM   4146  OD1 ASN A 765     127.928 122.788 128.910  1.00  7.12           O
ATOM   4147  ND2 ASN A 765     127.082 122.967 130.979  1.00  7.12           N
ATOM   4148  N   LEU A 766     132.588 120.942 129.780  1.00  7.12           N
ATOM   4149  CA  LEU A 766     133.835 120.506 130.392  1.00  7.12           C
ATOM   4150  C   LEU A 766     134.865 121.615 130.484  1.00  7.12           C
ATOM   4151  O   LEU A 766     135.842 121.468 131.224  1.00  7.12           O
ATOM   4152  CB  LEU A 766     134.422 119.332 129.613  1.00  7.12           C
ATOM   4153  CG  LEU A 766     134.022 117.947 130.110  1.00  7.12           C
ATOM   4154  CD1 LEU A 766     134.494 116.886 129.141  1.00  7.12           C
ATOM   4155  CD2 LEU A 766     134.607 117.711 131.486  1.00  7.12           C
ATOM   4156  N   LEU A 767     134.681 122.708 129.759  1.00  7.12           N
ATOM   4157  CA  LEU A 767     135.603 123.831 129.782  1.00  7.12           C
ATOM   4158  C   LEU A 767     134.882 125.090 130.243  1.00  7.12           C
ATOM   4159  O   LEU A 767     135.039 126.168 129.669  1.00  7.12           O
ATOM   4160  CB  LEU A 767     136.243 124.025 128.412  1.00  7.12           C
ATOM   4161  CG  LEU A 767     137.616 124.684 128.375  1.00  7.12           C
ATOM   4162  CD1 LEU A 767     138.592 123.871 129.190  1.00  7.12           C
ATOM   4163  CD2 LEU A 767     138.094 124.785 126.947  1.00  7.12           C
ATOM   4164  N   SER A 768     134.067 124.953 131.295  1.00  7.12           N
ATOM   4165  CA  SER A 768     133.257 126.059 131.802  1.00  7.12           C
ATOM   4166  C   SER A 768     133.095 125.868 133.311  1.00  7.12           C
ATOM   4167  O   SER A 768     132.626 124.822 133.763  1.00  7.12           O
ATOM   4168  CB  SER A 768     131.904 126.109 131.109  1.00  7.12           C
ATOM   4169  OG  SER A 768     131.077 127.101 131.687  1.00  7.12           O
ATOM   4170  N   VAL A 769     133.480 126.884 134.075  1.00  7.12           N
ATOM   4171  CA  VAL A 769     133.365 126.884 135.531  1.00  7.12           C
ATOM   4172  C   VAL A 769     131.889 126.774 135.897  1.00  7.12           C
ATOM   4173  O   VAL A 769     131.046 127.370 135.213  1.00  7.12           O
ATOM   4174  CB  VAL A 769     134.016 128.145 136.123  1.00  7.12           C
ATOM   4175  CG1 VAL A 769     133.575 128.387 137.547  1.00  7.12           C
ATOM   4176  CG2 VAL A 769     135.524 128.032 136.057  1.00  7.12           C
ATOM   4177  N   PRO A 770     131.523 126.018 136.933  1.00  7.12           N
ATOM   4178  CA  PRO A 770     130.106 125.904 137.290  1.00  7.12           C
ATOM   4179  C   PRO A 770     129.542 127.240 137.742  1.00  7.12           C
ATOM   4180  O   PRO A 770     130.267 128.119 138.212  1.00  7.12           O
ATOM   4181  CB  PRO A 770     130.102 124.883 138.433  1.00  7.12           C
ATOM   4182  CG  PRO A 770     131.427 124.232 138.391  1.00  7.12           C
ATOM   4183  CD  PRO A 770     132.377 125.205 137.810  1.00  7.12           C
ATOM   4184  N   GLU A 771     128.224 127.383 137.590  1.00  7.12           N
ATOM   4185  CA  GLU A 771     127.570 128.653 137.887  1.00  7.12           C
ATOM   4186  C   GLU A 771     127.794 129.080 139.331  1.00  7.12           C
ATOM   4187  O   GLU A 771     127.975 130.269 139.615  1.00  7.12           O
ATOM   4188  CB  GLU A 771     126.075 128.550 137.587  1.00  7.12           C
ATOM   4189  CG  GLU A 771     125.284 129.795 137.943  1.00  7.12           C
ATOM   4190  CD  GLU A 771     125.695 131.003 137.128  1.00  7.12           C
ATOM   4191  OE1 GLU A 771     126.175 130.822 135.989  1.00  7.12           O
ATOM   4192  OE2 GLU A 771     125.542 132.136 137.629  1.00  7.12           O1-
ATOM   4193  N   ALA A 772     127.790 128.124 140.258  1.00  7.12           N
ATOM   4194  CA  ALA A 772     127.938 128.462 141.666  1.00  7.12           C
ATOM   4195  C   ALA A 772     129.328 128.981 142.005  1.00  7.12           C
ATOM   4196  O   ALA A 772     129.496 129.619 143.048  1.00  7.12           O
ATOM   4197  CB  ALA A 772     127.616 127.246 142.533  1.00  7.12           C
ATOM   4198  N   TYR A 773     130.324 128.728 141.157  1.00  7.12           N
ATOM   4199  CA  TYR A 773     131.703 129.097 141.447  1.00  7.12           C
ATOM   4200  C   TYR A 773     132.248 130.147 140.490  1.00  7.12           C
ATOM   4201  O   TYR A 773     133.454 130.408 140.497  1.00  7.12           O
ATOM   4202  CB  TYR A 773     132.597 127.856 141.429  1.00  7.12           C
ATOM   4203  CG  TYR A 773     132.086 126.733 142.299  1.00  7.12           C
ATOM   4204  CD1 TYR A 773     131.139 125.838 141.826  1.00  7.12           C
ATOM   4205  CD2 TYR A 773     132.546 126.573 143.595  1.00  7.12           C
ATOM   4206  CE1 TYR A 773     130.665 124.818 142.618  1.00  7.12           C
ATOM   4207  CE2 TYR A 773     132.078 125.554 144.395  1.00  7.12           C
ATOM   4208  CZ  TYR A 773     131.137 124.680 143.900  1.00  7.12           C
ATOM   4209  OH  TYR A 773     130.665 123.659 144.691  1.00  7.12           O
ATOM   4210  N   LYS A 774     131.401 130.751 139.674  1.00  7.12           N
ATOM   4211  CA  LYS A 774     131.860 131.805 138.783  1.00  7.12           C
ATOM   4212  C   LYS A 774     132.090 133.083 139.578  1.00  7.12           C
ATOM   4213  O   LYS A 774     131.161 133.575 140.228  1.00  7.12           O
ATOM   4214  CB  LYS A 774     130.840 132.050 137.678  1.00  7.12           C
ATOM   4215  CG  LYS A 774     130.797 130.965 136.629  1.00  7.12           C
ATOM   4216  CD  LYS A 774     129.806 131.300 135.534  1.00  7.12           C
ATOM   4217  CE  LYS A 774     129.738 130.191 134.504  1.00  7.12           C
ATOM   4218  NZ  LYS A 774     128.778 130.504 133.416  1.00  7.12           N
ATOM   4219  N   PRO A 775     133.297 133.645 139.563  1.00  7.12           N
ATOM   4220  CA  PRO A 775     133.531 134.903 140.282  1.00  7.12           C
ATOM   4221  C   PRO A 775     132.757 136.045 139.641  1.00  7.12           C
ATOM   4222  O   PRO A 775     132.645 136.127 138.417  1.00  7.12           O
ATOM   4223  CB  PRO A 775     135.044 135.106 140.158  1.00  7.12           C
ATOM   4224  CG  PRO A 775     135.413 134.364 138.933  1.00  7.12           C
ATOM   4225  CD  PRO A 775     134.510 133.169 138.881  1.00  7.12           C
ATOM   4226  N   THR A 776     132.228 136.930 140.479  1.00  7.12           N
ATOM   4227  CA  THR A 776     131.455 138.069 140.010  1.00  7.12           C
ATOM   4228  C   THR A 776     132.086 139.413 140.328  1.00  7.12           C
ATOM   4229  O   THR A 776     131.871 140.366 139.579  1.00  7.12           O
ATOM   4230  CB  THR A 776     130.039 138.041 140.603  1.00  7.12           C
ATOM   4231  OG1 THR A 776     130.119 138.088 142.033  1.00  7.12           O
ATOM   4232  CG2 THR A 776     129.312 136.778 140.179  1.00  7.12           C
ATOM   4233  N   SER A 777     132.853 139.516 141.414  1.00  7.12           N
ATOM   4234  CA  SER A 777     133.529 140.755 141.753  1.00  7.12           C
ATOM   4235  C   SER A 777     134.979 140.440 142.113  1.00  7.12           C
ATOM   4236  O   SER A 777     135.300 139.339 142.564  1.00  7.12           O
ATOM   4237  CB  SER A 777     132.863 141.474 142.927  1.00  7.12           C
ATOM   4238  OG  SER A 777     133.051 140.766 144.136  1.00  7.12           O
ATOM   4239  N   ILE A 778     135.850 141.428 141.903  1.00  8.78           N
ATOM   4240  CA  ILE A 778     137.278 141.212 142.111  1.00  8.78           C
ATOM   4241  C   ILE A 778     137.578 140.981 143.586  1.00  8.78           C
ATOM   4242  O   ILE A 778     138.471 140.200 143.938  1.00  8.78           O
ATOM   4243  CB  ILE A 778     138.083 142.391 141.534  1.00  8.78           C
ATOM   4244  CG1 ILE A 778     139.581 142.156 141.719  1.00  8.78           C
ATOM   4245  CG2 ILE A 778     137.657 143.701 142.167  1.00  8.78           C
ATOM   4246  CD1 ILE A 778     140.439 143.205 141.066  1.00  8.78           C
ATOM   4247  N   ILE A 779     136.839 141.649 144.476  1.00 20.08           N
ATOM   4248  CA  ILE A 779     137.056 141.474 145.910  1.00 20.08           C
ATOM   4249  C   ILE A 779     136.388 140.228 146.464  1.00 20.08           C
ATOM   4250  O   ILE A 779     136.578 139.912 147.644  1.00 20.08           O
ATOM   4251  CB  ILE A 779     136.542 142.684 146.710  1.00 20.08           C
ATOM   4252  CG1 ILE A 779     135.024 142.800 146.569  1.00 20.08           C
ATOM   4253  CG2 ILE A 779     137.227 143.956 146.247  1.00 20.08           C
ATOM   4254  CD1 ILE A 779     134.412 143.872 147.437  1.00 20.08           C
ATOM   4255  N   SER A 780     135.616 139.513 145.652  1.00  7.12           N
ATOM   4256  CA  SER A 780     134.892 138.352 146.140  1.00  7.12           C
ATOM   4257  C   SER A 780     135.858 137.245 146.545  1.00  7.12           C
ATOM   4258  O   SER A 780     137.026 137.223 146.152  1.00  7.12           O
ATOM   4259  CB  SER A 780     133.923 137.836 145.079  1.00  7.12           C
ATOM   4260  OG  SER A 780     133.311 136.629 145.495  1.00  7.12           O
ATOM   4261  N   TRP A 781     135.353 136.321 147.361  1.00 43.15           N
ATOM   4262  CA  TRP A 781     136.189 135.218 147.818  1.00 43.15           C
ATOM   4263  C   TRP A 781     136.423 134.201 146.712  1.00 43.15           C
ATOM   4264  O   TRP A 781     137.468 133.546 146.681  1.00 43.15           O
ATOM   4265  CB  TRP A 781     135.562 134.557 149.042  1.00 43.15           C
ATOM   4266  CG  TRP A 781     134.187 134.052 148.769  1.00 43.15           C
ATOM   4267  CD1 TRP A 781     133.019 134.748 148.871  1.00 43.15           C
ATOM   4268  CD2 TRP A 781     133.829 132.723 148.378  1.00 43.15           C
ATOM   4269  NE1 TRP A 781     131.956 133.938 148.553  1.00 43.15           N
ATOM   4270  CE2 TRP A 781     132.428 132.689 148.248  1.00 43.15           C
ATOM   4271  CE3 TRP A 781     134.559 131.559 148.120  1.00 43.15           C
ATOM   4272  CZ2 TRP A 781     131.742 131.539 147.869  1.00 43.15           C
ATOM   4273  CZ3 TRP A 781     133.877 130.419 147.745  1.00 43.15           C
ATOM   4274  CH2 TRP A 781     132.483 130.418 147.622  1.00 43.15           C
ATOM   4275  N   LYS A 782     135.467 134.050 145.795  1.00  7.12           N
ATOM   4276  CA  LYS A 782     135.644 133.122 144.685  1.00  7.12           C
ATOM   4277  C   LYS A 782     136.836 133.525 143.825  1.00  7.12           C
ATOM   4278  O   LYS A 782     137.724 132.713 143.536  1.00  7.12           O
ATOM   4279  CB  LYS A 782     134.367 133.071 143.847  1.00  7.12           C
ATOM   4280  CG  LYS A 782     133.106 132.874 144.661  1.00  7.12           C
ATOM   4281  CD  LYS A 782     131.877 132.900 143.777  1.00  7.12           C
ATOM   4282  CE  LYS A 782     130.609 132.785 144.597  1.00  7.12           C
ATOM   4283  NZ  LYS A 782     129.396 132.817 143.738  1.00  7.12           N
ATOM   4284  N   PHE A 783     136.871 134.795 143.420  1.00  6.78           N
ATOM   4285  CA  PHE A 783     137.960 135.281 142.583  1.00  6.78           C
ATOM   4286  C   PHE A 783     139.294 135.183 143.308  1.00  6.78           C
ATOM   4287  O   PHE A 783     140.302 134.778 142.721  1.00  6.78           O
ATOM   4288  CB  PHE A 783     137.683 136.722 142.157  1.00  6.78           C
ATOM   4289  CG  PHE A 783     138.772 137.328 141.324  1.00  6.78           C
ATOM   4290  CD1 PHE A 783     138.771 137.179 139.951  1.00  6.78           C
ATOM   4291  CD2 PHE A 783     139.790 138.057 141.911  1.00  6.78           C
ATOM   4292  CE1 PHE A 783     139.768 137.737 139.181  1.00  6.78           C
ATOM   4293  CE2 PHE A 783     140.789 138.616 141.146  1.00  6.78           C
ATOM   4294  CZ  PHE A 783     140.778 138.457 139.780  1.00  6.78           C
ATOM   4295  N   ASN A 784     139.320 135.557 144.587  1.00  7.12           N
ATOM   4296  CA  ASN A 784     140.568 135.510 145.336  1.00  7.12           C
ATOM   4297  C   ASN A 784     141.068 134.080 145.495  1.00  7.12           C
ATOM   4298  O   ASN A 784     142.265 133.818 145.348  1.00  7.12           O
ATOM   4299  CB  ASN A 784     140.394 136.171 146.701  1.00  7.12           C
ATOM   4300  CG  ASN A 784     140.089 137.646 146.588  1.00  7.12           C
ATOM   4301  OD1 ASN A 784     140.344 138.264 145.555  1.00  7.12           O
ATOM   4302  ND2 ASN A 784     139.554 138.225 147.656  1.00  7.12           N
ATOM   4303  N   THR A 785     140.173 133.142 145.801  1.00  7.12           N
ATOM   4304  CA  THR A 785     140.592 131.752 145.926  1.00  7.12           C
ATOM   4305  C   THR A 785     141.121 131.215 144.604  1.00  7.12           C
ATOM   4306  O   THR A 785     142.149 130.532 144.575  1.00  7.12           O
ATOM   4307  CB  THR A 785     139.440 130.886 146.431  1.00  7.12           C
ATOM   4308  OG1 THR A 785     138.280 131.109 145.622  1.00  7.12           O
ATOM   4309  CG2 THR A 785     139.128 131.204 147.881  1.00  7.12           C
ATOM   4310  N   ILE A 786     140.441 131.526 143.497  1.00  7.12           N
ATOM   4311  CA  ILE A 786     140.914 131.067 142.192  1.00  7.12           C
ATOM   4312  C   ILE A 786     142.290 131.646 141.892  1.00  7.12           C
ATOM   4313  O   ILE A 786     143.203 130.938 141.448  1.00  7.12           O
ATOM   4314  CB  ILE A 786     139.899 131.430 141.095  1.00  7.12           C
ATOM   4315  CG1 ILE A 786     138.708 130.476 141.138  1.00  7.12           C
ATOM   4316  CG2 ILE A 786     140.551 131.397 139.731  1.00  7.12           C
ATOM   4317  CD1 ILE A 786     137.557 130.908 140.270  1.00  7.12           C
ATOM   4318  N   LEU A 787     142.461 132.946 142.142  1.00  7.12           N
ATOM   4319  CA  LEU A 787     143.727 133.599 141.833  1.00  7.12           C
ATOM   4320  C   LEU A 787     144.861 133.051 142.687  1.00  7.12           C
ATOM   4321  O   LEU A 787     145.957 132.793 142.180  1.00  7.12           O
ATOM   4322  CB  LEU A 787     143.596 135.107 142.019  1.00  7.12           C
ATOM   4323  CG  LEU A 787     144.853 135.917 141.717  1.00  7.12           C
ATOM   4324  CD1 LEU A 787     145.281 135.699 140.280  1.00  7.12           C
ATOM   4325  CD2 LEU A 787     144.608 137.389 141.986  1.00  7.12           C
ATOM   4326  N   LEU A 788     144.624 132.873 143.988  1.00  7.12           N
ATOM   4327  CA  LEU A 788     145.660 132.313 144.849  1.00  7.12           C
ATOM   4328  C   LEU A 788     145.990 130.878 144.468  1.00  7.12           C
ATOM   4329  O   LEU A 788     147.161 130.488 144.482  1.00  7.12           O
ATOM   4330  CB  LEU A 788     145.247 132.401 146.319  1.00  7.12           C
ATOM   4331  CG  LEU A 788     145.552 133.698 147.075  1.00  7.12           C
ATOM   4332  CD1 LEU A 788     147.055 133.884 147.163  1.00  7.12           C
ATOM   4333  CD2 LEU A 788     144.917 134.921 146.447  1.00  7.12           C
ATOM   4334  N   THR A 789     144.981 130.075 144.129  1.00  7.12           N
ATOM   4335  CA  THR A 789     145.252 128.707 143.708  1.00  7.12           C
ATOM   4336  C   THR A 789     146.117 128.690 142.457  1.00  7.12           C
ATOM   4337  O   THR A 789     147.108 127.954 142.381  1.00  7.12           O
ATOM   4338  CB  THR A 789     143.942 127.964 143.464  1.00  7.12           C
ATOM   4339  OG1 THR A 789     143.153 127.986 144.658  1.00  7.12           O
ATOM   4340  CG2 THR A 789     144.217 126.529 143.083  1.00  7.12           C
ATOM   4341  N   LEU A 790     145.772 129.523 141.474  1.00  7.12           N
ATOM   4342  CA  LEU A 790     146.563 129.583 140.251  1.00  7.12           C
ATOM   4343  C   LEU A 790     147.982 130.054 140.536  1.00  7.12           C
ATOM   4344  O   LEU A 790     148.943 129.501 139.994  1.00  7.12           O
ATOM   4345  CB  LEU A 790     145.891 130.499 139.232  1.00  7.12           C
ATOM   4346  CG  LEU A 790     144.622 129.948 138.589  1.00  7.12           C
ATOM   4347  CD1 LEU A 790     143.914 131.029 137.799  1.00  7.12           C
ATOM   4348  CD2 LEU A 790     144.954 128.765 137.706  1.00  7.12           C
ATOM   4349  N   TYR A 791     148.134 131.069 141.388  1.00  7.12           N
ATOM   4350  CA  TYR A 791     149.461 131.600 141.679  1.00  7.12           C
ATOM   4351  C   TYR A 791     150.329 130.565 142.380  1.00  7.12           C
ATOM   4352  O   TYR A 791     151.489 130.350 142.006  1.00  7.12           O
ATOM   4353  CB  TYR A 791     149.338 132.866 142.525  1.00  7.12           C
ATOM   4354  CG  TYR A 791     150.651 133.371 143.065  1.00  7.12           C
ATOM   4355  CD1 TYR A 791     151.530 134.073 142.258  1.00  7.12           C
ATOM   4356  CD2 TYR A 791     151.007 133.156 144.387  1.00  7.12           C
ATOM   4357  CE1 TYR A 791     152.730 134.538 142.748  1.00  7.12           C
ATOM   4358  CE2 TYR A 791     152.204 133.619 144.887  1.00  7.12           C
ATOM   4359  CZ  TYR A 791     153.062 134.309 144.064  1.00  7.12           C
ATOM   4360  OH  TYR A 791     154.258 134.772 144.558  1.00  7.12           O
ATOM   4361  N   PHE A 792     149.781 129.904 143.400  1.00  7.12           N
ATOM   4362  CA  PHE A 792     150.555 128.901 144.120  1.00  7.12           C
ATOM   4363  C   PHE A 792     150.902 127.728 143.218  1.00  7.12           C
ATOM   4364  O   PHE A 792     152.016 127.198 143.286  1.00  7.12           O
ATOM   4365  CB  PHE A 792     149.789 128.421 145.350  1.00  7.12           C
ATOM   4366  CG  PHE A 792     149.701 129.442 146.439  1.00  7.12           C
ATOM   4367  CD1 PHE A 792     150.822 130.140 146.842  1.00  7.12           C
ATOM   4368  CD2 PHE A 792     148.499 129.695 147.072  1.00  7.12           C
ATOM   4369  CE1 PHE A 792     150.742 131.080 147.844  1.00  7.12           C
ATOM   4370  CE2 PHE A 792     148.414 130.633 148.075  1.00  7.12           C
ATOM   4371  CZ  PHE A 792     149.536 131.326 148.462  1.00  7.12           C
ATOM   4372  N   THR A 793     149.968 127.306 142.365  1.00  7.12           N
ATOM   4373  CA  THR A 793     150.244 126.188 141.472  1.00  7.12           C
ATOM   4374  C   THR A 793     151.299 126.561 140.440  1.00  7.12           C
ATOM   4375  O   THR A 793     152.160 125.746 140.095  1.00  7.12           O
ATOM   4376  CB  THR A 793     148.955 125.735 140.799  1.00  7.12           C
ATOM   4377  OG1 THR A 793     148.087 125.189 141.795  1.00  7.12           O
ATOM   4378  CG2 THR A 793     149.243 124.669 139.764  1.00  7.12           C
ATOM   4379  N   LYS A 794     151.252 127.794 139.938  1.00 11.14           N
ATOM   4380  CA  LYS A 794     152.287 128.256 139.023  1.00 11.14           C
ATOM   4381  C   LYS A 794     153.645 128.251 139.705  1.00 11.14           C
ATOM   4382  O   LYS A 794     154.650 127.839 139.114  1.00 11.14           O
ATOM   4383  CB  LYS A 794     151.943 129.653 138.508  1.00 11.14           C
ATOM   4384  CG  LYS A 794     152.950 130.220 137.527  1.00 11.14           C
ATOM   4385  CD  LYS A 794     153.843 131.260 138.177  1.00 11.14           C
ATOM   4386  CE  LYS A 794     153.082 132.546 138.437  1.00 11.14           C
ATOM   4387  NZ  LYS A 794     153.957 133.595 139.029  1.00 11.14           N
ATOM   4388  N   ARG A 795     153.691 128.702 140.958  1.00 30.58           N
ATOM   4389  CA  ARG A 795     154.947 128.703 141.698  1.00 30.58           C
ATOM   4390  C   ARG A 795     155.470 127.284 141.895  1.00 30.58           C
ATOM   4391  O   ARG A 795     156.669 127.024 141.743  1.00 30.58           O
ATOM   4392  CB  ARG A 795     154.754 129.408 143.038  1.00 30.58           C
ATOM   4393  CG  ARG A 795     156.040 129.858 143.689  1.00 30.58           C
ATOM   4394  CD  ARG A 795     155.766 130.712 144.912  1.00 30.58           C
ATOM   4395  NE  ARG A 795     157.000 131.212 145.503  1.00 30.58           N
ATOM   4396  CZ  ARG A 795     157.604 132.333 145.135  1.00 30.58           C
ATOM   4397  NH1 ARG A 795     157.111 133.101 144.177  1.00 30.58           N
ATOM   4398  NH2 ARG A 795     158.732 132.691 145.741  1.00 30.58           N
ATOM   4399  N   ILE A 796     154.577 126.348 142.225  1.00  7.12           N
ATOM   4400  CA  ILE A 796     154.986 124.958 142.414  1.00  7.12           C
ATOM   4401  C   ILE A 796     155.520 124.377 141.113  1.00  7.12           C
ATOM   4402  O   ILE A 796     156.559 123.707 141.090  1.00  7.12           O
ATOM   4403  CB  ILE A 796     153.817 124.118 142.957  1.00  7.12           C
ATOM   4404  CG1 ILE A 796     153.411 124.596 144.347  1.00  7.12           C
ATOM   4405  CG2 ILE A 796     154.195 122.653 142.995  1.00  7.12           C
ATOM   4406  CD1 ILE A 796     152.163 123.935 144.869  1.00  7.12           C
ATOM   4407  N   LEU A 797     154.811 124.619 140.009  1.00 12.64           N
ATOM   4408  CA  LEU A 797     155.224 124.065 138.725  1.00 12.64           C
ATOM   4409  C   LEU A 797     156.562 124.637 138.283  1.00 12.64           C
ATOM   4410  O   LEU A 797     157.416 123.910 137.764  1.00 12.64           O
ATOM   4411  CB  LEU A 797     154.153 124.335 137.672  1.00 12.64           C
ATOM   4412  CG  LEU A 797     152.869 123.519 137.804  1.00 12.64           C
ATOM   4413  CD1 LEU A 797     152.053 123.603 136.530  1.00 12.64           C
ATOM   4414  CD2 LEU A 797     153.183 122.080 138.148  1.00 12.64           C
ATOM   4415  N   GLU A 798     156.765 125.940 138.480  1.00  9.12           N
ATOM   4416  CA  GLU A 798     158.038 126.546 138.112  1.00  9.12           C
ATOM   4417  C   GLU A 798     159.164 126.049 139.009  1.00  9.12           C
ATOM   4418  O   GLU A 798     160.308 125.917 138.561  1.00  9.12           O
ATOM   4419  CB  GLU A 798     157.929 128.066 138.177  1.00  9.12           C
ATOM   4420  CG  GLU A 798     157.157 128.672 137.023  1.00  9.12           C
ATOM   4421  CD  GLU A 798     157.064 130.180 137.114  1.00  9.12           C
ATOM   4422  OE1 GLU A 798     157.088 130.712 138.243  1.00  9.12           O
ATOM   4423  OE2 GLU A 798     156.965 130.834 136.055  1.00  9.12           O1-
ATOM   4424  N   SER A 799     158.862 125.772 140.278  1.00  7.12           N
ATOM   4425  CA  SER A 799     159.893 125.292 141.191  1.00  7.12           C
ATOM   4426  C   SER A 799     160.372 123.898 140.808  1.00  7.12           C
ATOM   4427  O   SER A 799     161.552 123.573 140.977  1.00  7.12           O
ATOM   4428  CB  SER A 799     159.368 125.301 142.625  1.00  7.12           C
ATOM   4429  OG  SER A 799     158.284 124.402 142.771  1.00  7.12           O
ATOM   4430  N   SER A 800     159.472 123.060 140.300  1.00 16.14           N
ATOM   4431  CA  SER A 800     159.829 121.686 139.972  1.00 16.14           C
ATOM   4432  C   SER A 800     160.883 121.649 138.872  1.00 16.14           C
ATOM   4433  O   SER A 800     160.884 122.470 137.951  1.00 16.14           O
ATOM   4434  CB  SER A 800     158.592 120.906 139.535  1.00 16.14           C
ATOM   4435  OG  SER A 800     158.025 121.479 138.373  1.00 16.14           O
ATOM   4436  N   SER A 801     161.789 120.680 138.978  1.00 26.49           N
ATOM   4437  CA  SER A 801     162.926 120.571 138.074  1.00 26.49           C
ATOM   4438  C   SER A 801     162.723 119.526 136.986  1.00 26.49           C
ATOM   4439  O   SER A 801     163.635 119.296 136.187  1.00 26.49           O
ATOM   4440  CB  SER A 801     164.196 120.258 138.867  1.00 26.49           C
ATOM   4441  OG  SER A 801     165.325 120.200 138.015  1.00 26.49           O
ATOM   4442  N   TYR A 802     161.559 118.889 136.931  1.00 12.12           N
ATOM   4443  CA  TYR A 802     161.287 117.880 135.917  1.00 12.12           C
ATOM   4444  C   TYR A 802     160.192 118.267 134.940  1.00 12.12           C
ATOM   4445  O   TYR A 802     160.076 117.630 133.893  1.00 12.12           O
ATOM   4446  CB  TYR A 802     160.905 116.548 136.574  1.00 12.12           C
ATOM   4447  CG  TYR A 802     161.941 116.023 137.535  1.00 12.12           C
ATOM   4448  CD1 TYR A 802     163.221 115.712 137.103  1.00 12.12           C
ATOM   4449  CD2 TYR A 802     161.639 115.840 138.877  1.00 12.12           C
ATOM   4450  CE1 TYR A 802     164.171 115.231 137.977  1.00 12.12           C
ATOM   4451  CE2 TYR A 802     162.583 115.360 139.759  1.00 12.12           C
ATOM   4452  CZ  TYR A 802     163.848 115.057 139.305  1.00 12.12           C
ATOM   4453  OH  TYR A 802     164.793 114.579 140.181  1.00 12.12           O
ATOM   4454  N   VAL A 803     159.404 119.289 135.250  1.00 46.16           N
ATOM   4455  CA  VAL A 803     158.320 119.695 134.367  1.00 46.16           C
ATOM   4456  C   VAL A 803     158.855 120.262 133.063  1.00 46.16           C
ATOM   4457  O   VAL A 803     158.437 119.842 131.984  1.00 46.16           O
ATOM   4458  CB  VAL A 803     157.398 120.738 135.022  1.00 46.16           C
ATOM   4459  CG1 VAL A 803     156.470 121.352 133.986  1.00 46.16           C
ATOM   4460  CG2 VAL A 803     156.601 120.104 136.151  1.00 46.16           C
ATOM   4461  N   LYS A 804     159.782 121.208 133.150  1.00  7.12           N
ATOM   4462  CA  LYS A 804     160.307 121.851 131.946  1.00  7.12           C
ATOM   4463  C   LYS A 804     160.999 120.867 131.008  1.00  7.12           C
ATOM   4464  O   LYS A 804     160.757 120.888 129.801  1.00  7.12           O
ATOM   4465  CB  LYS A 804     161.267 122.978 132.326  1.00  7.12           C
ATOM   4466  CG  LYS A 804     160.725 123.907 133.401  1.00  7.12           C
ATOM   4467  CD  LYS A 804     161.665 125.073 133.656  1.00  7.12           C
ATOM   4468  CE  LYS A 804     161.361 125.745 134.986  1.00  7.12           C
ATOM   4469  NZ  LYS A 804     159.939 126.168 135.099  1.00  7.12           N
ATOM   4470  N   PRO A 805     161.859 119.998 131.554  1.00 15.04           N
ATOM   4471  CA  PRO A 805     162.535 118.998 130.723  1.00 15.04           C
ATOM   4472  C   PRO A 805     161.530 118.141 129.976  1.00 15.04           C
ATOM   4473  O   PRO A 805     161.629 118.012 128.758  1.00 15.04           O
ATOM   4474  CB  PRO A 805     163.283 118.148 131.746  1.00 15.04           C
ATOM   4475  CG  PRO A 805     163.489 119.050 132.914  1.00 15.04           C
ATOM   4476  CD  PRO A 805     162.267 119.915 132.967  1.00 15.04           C
ATOM   4477  N   LEU A 806     160.573 117.565 130.690  1.00 39.37           N
ATOM   4478  CA  LEU A 806     159.551 116.720 130.082  1.00 39.37           C
ATOM   4479  C   LEU A 806     158.788 117.472 129.002  1.00 39.37           C
ATOM   4480  O   LEU A 806     158.518 116.926 127.926  1.00 39.37           O
ATOM   4481  CB  LEU A 806     158.596 116.209 131.157  1.00 39.37           C
ATOM   4482  CG  LEU A 806     157.461 115.294 130.708  1.00 39.37           C
ATOM   4483  CD1 LEU A 806     157.980 114.209 129.786  1.00 39.37           C
ATOM   4484  CD2 LEU A 806     156.777 114.688 131.916  1.00 39.37           C
ATOM   4485  N   LEU A 807     158.434 118.726 129.275  1.00  7.12           N
ATOM   4486  CA  LEU A 807     157.746 119.546 128.287  1.00  7.12           C
ATOM   4487  C   LEU A 807     158.609 119.747 127.050  1.00  7.12           C
ATOM   4488  O   LEU A 807     158.123 119.654 125.915  1.00  7.12           O
ATOM   4489  CB  LEU A 807     157.378 120.885 128.918  1.00  7.12           C
ATOM   4490  CG  LEU A 807     156.653 121.925 128.080  1.00  7.12           C
ATOM   4491  CD1 LEU A 807     155.332 121.369 127.636  1.00  7.12           C
ATOM   4492  CD2 LEU A 807     156.452 123.186 128.894  1.00  7.12           C
ATOM   4493  N   GLU A 808     159.899 120.010 127.252  1.00 11.51           N
ATOM   4494  CA  GLU A 808     160.808 120.198 126.130  1.00 11.51           C
ATOM   4495  C   GLU A 808     160.944 118.925 125.309  1.00 11.51           C
ATOM   4496  O   GLU A 808     161.010 118.979 124.079  1.00 11.51           O
ATOM   4497  CB  GLU A 808     162.168 120.659 126.644  1.00 11.51           C
ATOM   4498  CG  GLU A 808     163.260 120.662 125.605  1.00 11.51           C
ATOM   4499  CD  GLU A 808     164.585 121.111 126.176  1.00 11.51           C
ATOM   4500  OE1 GLU A 808     164.595 122.058 126.989  1.00 11.51           O
ATOM   4501  OE2 GLU A 808     165.617 120.508 125.822  1.00 11.51           O1-
ATOM   4502  N   ARG A 809     160.999 117.767 125.969  1.00 19.34           N
ATOM   4503  CA  ARG A 809     161.082 116.508 125.235  1.00 19.34           C
ATOM   4504  C   ARG A 809     159.809 116.246 124.441  1.00 19.34           C
ATOM   4505  O   ARG A 809     159.862 115.775 123.295  1.00 19.34           O
ATOM   4506  CB  ARG A 809     161.366 115.364 126.202  1.00 19.34           C
ATOM   4507  CG  ARG A 809     161.554 114.023 125.538  1.00 19.34           C
ATOM   4508  CD  ARG A 809     161.787 112.953 126.582  1.00 19.34           C
ATOM   4509  NE  ARG A 809     162.022 111.645 125.985  1.00 19.34           N
ATOM   4510  CZ  ARG A 809     162.167 110.526 126.679  1.00 19.34           C
ATOM   4511  NH1 ARG A 809     162.131 110.524 128.001  1.00 19.34           N
ATOM   4512  NH2 ARG A 809     162.360 109.381 126.031  1.00 19.34           N
ATOM   4513  N   TYR A 810     158.653 116.550 125.032  1.00  7.12           N
ATOM   4514  CA  TYR A 810     157.393 116.419 124.309  1.00  7.12           C
ATOM   4515  C   TYR A 810     157.392 117.288 123.062  1.00  7.12           C
ATOM   4516  O   TYR A 810     157.003 116.842 121.977  1.00  7.12           O
ATOM   4517  CB  TYR A 810     156.228 116.799 125.218  1.00  7.12           C
ATOM   4518  CG  TYR A 810     154.921 116.991 124.491  1.00  7.12           C
ATOM   4519  CD1 TYR A 810     154.288 115.931 123.868  1.00  7.12           C
ATOM   4520  CD2 TYR A 810     154.324 118.238 124.421  1.00  7.12           C
ATOM   4521  CE1 TYR A 810     153.093 116.106 123.206  1.00  7.12           C
ATOM   4522  CE2 TYR A 810     153.133 118.421 123.758  1.00  7.12           C
ATOM   4523  CZ  TYR A 810     152.523 117.354 123.152  1.00  7.12           C
ATOM   4524  OH  TYR A 810     151.334 117.535 122.491  1.00  7.12           O
ATOM   4525  N   TRP A 811     157.835 118.537 123.198  1.00  7.12           N
ATOM   4526  CA  TRP A 811     157.842 119.423 122.043  1.00  7.12           C
ATOM   4527  C   TRP A 811     158.884 119.008 121.015  1.00  7.12           C
ATOM   4528  O   TRP A 811     158.663 119.192 119.817  1.00  7.12           O
ATOM   4529  CB  TRP A 811     158.053 120.865 122.482  1.00  7.12           C
ATOM   4530  CG  TRP A 811     156.777 121.511 122.871  1.00  7.12           C
ATOM   4531  CD1 TRP A 811     156.434 121.969 124.103  1.00  7.12           C
ATOM   4532  CD2 TRP A 811     155.648 121.746 122.026  1.00  7.12           C
ATOM   4533  NE1 TRP A 811     155.166 122.488 124.078  1.00  7.12           N
ATOM   4534  CE2 TRP A 811     154.662 122.362 122.811  1.00  7.12           C
ATOM   4535  CE3 TRP A 811     155.378 121.501 120.678  1.00  7.12           C
ATOM   4536  CZ2 TRP A 811     153.430 122.737 122.297  1.00  7.12           C
ATOM   4537  CZ3 TRP A 811     154.157 121.872 120.171  1.00  7.12           C
ATOM   4538  CH2 TRP A 811     153.198 122.483 120.976  1.00  7.12           C
ATOM   4539  N   LYS A 812     160.011 118.443 121.450  1.00  7.12           N
ATOM   4540  CA  LYS A 812     160.975 117.902 120.498  1.00  7.12           C
ATOM   4541  C   LYS A 812     160.345 116.800 119.664  1.00  7.12           C
ATOM   4542  O   LYS A 812     160.466 116.788 118.433  1.00  7.12           O
ATOM   4543  CB  LYS A 812     162.203 117.363 121.227  1.00  7.12           C
ATOM   4544  CG  LYS A 812     163.177 118.411 121.702  1.00  7.12           C
ATOM   4545  CD  LYS A 812     164.420 117.753 122.274  1.00  7.12           C
ATOM   4546  CE  LYS A 812     165.493 118.775 122.593  1.00  7.12           C
ATOM   4547  NZ  LYS A 812     166.691 118.140 123.203  1.00  7.12           N
ATOM   4548  N   THR A 813     159.656 115.867 120.322  1.00  7.12           N
ATOM   4549  CA  THR A 813     159.003 114.784 119.593  1.00  7.12           C
ATOM   4550  C   THR A 813     157.955 115.327 118.632  1.00  7.12           C
ATOM   4551  O   THR A 813     157.877 114.905 117.472  1.00  7.12           O
ATOM   4552  CB  THR A 813     158.368 113.802 120.571  1.00  7.12           C
ATOM   4553  OG1 THR A 813     159.378 113.266 121.431  1.00  7.12           O
ATOM   4554  CG2 THR A 813     157.698 112.673 119.819  1.00  7.12           C
ATOM   4555  N   ILE A 814     157.147 116.280 119.099  1.00  1.78           N
ATOM   4556  CA  ILE A 814     156.077 116.827 118.269  1.00  1.78           C
ATOM   4557  C   ILE A 814     156.651 117.537 117.051  1.00  1.78           C
ATOM   4558  O   ILE A 814     156.177 117.351 115.923  1.00  1.78           O
ATOM   4559  CB  ILE A 814     155.185 117.764 119.098  1.00  1.78           C
ATOM   4560  CG1 ILE A 814     154.343 116.944 120.067  1.00  1.78           C
ATOM   4561  CG2 ILE A 814     154.318 118.612 118.195  1.00  1.78           C
ATOM   4562  CD1 ILE A 814     153.576 115.835 119.399  1.00  1.78           C
ATOM   4563  N   PHE A 815     157.669 118.373 117.259  1.00  7.12           N
ATOM   4564  CA  PHE A 815     158.250 119.109 116.146  1.00  7.12           C
ATOM   4565  C   PHE A 815     158.910 118.171 115.155  1.00  7.12           C
ATOM   4566  O   PHE A 815     158.774 118.352 113.941  1.00  7.12           O
ATOM   4567  CB  PHE A 815     159.250 120.143 116.652  1.00  7.12           C
ATOM   4568  CG  PHE A 815     158.649 121.490 116.883  1.00  7.12           C
ATOM   4569  CD1 PHE A 815     158.444 122.357 115.831  1.00  7.12           C
ATOM   4570  CD2 PHE A 815     158.290 121.892 118.151  1.00  7.12           C
ATOM   4571  CE1 PHE A 815     157.889 123.594 116.040  1.00  7.12           C
ATOM   4572  CE2 PHE A 815     157.735 123.130 118.364  1.00  7.12           C
ATOM   4573  CZ  PHE A 815     157.535 123.981 117.309  1.00  7.12           C
ATOM   4574  N   LYS A 816     159.620 117.153 115.644  1.00  7.12           N
ATOM   4575  CA  LYS A 816     160.237 116.200 114.732  1.00  7.12           C
ATOM   4576  C   LYS A 816     159.182 115.494 113.894  1.00  7.12           C
ATOM   4577  O   LYS A 816     159.319 115.381 112.671  1.00  7.12           O
ATOM   4578  CB  LYS A 816     161.075 115.190 115.511  1.00  7.12           C
ATOM   4579  CG  LYS A 816     161.618 114.070 114.651  1.00  7.12           C
ATOM   4580  CD  LYS A 816     162.363 113.041 115.478  1.00  7.12           C
ATOM   4581  CE  LYS A 816     162.858 111.901 114.604  1.00  7.12           C
ATOM   4582  NZ  LYS A 816     163.581 110.866 115.391  1.00  7.12           N
ATOM   4583  N   LEU A 817     158.099 115.046 114.532  1.00  7.12           N
ATOM   4584  CA  LEU A 817     157.048 114.345 113.803  1.00  7.12           C
ATOM   4585  C   LEU A 817     156.403 115.239 112.752  1.00  7.12           C
ATOM   4586  O   LEU A 817     156.283 114.855 111.581  1.00  7.12           O
ATOM   4587  CB  LEU A 817     155.998 113.827 114.784  1.00  7.12           C
ATOM   4588  CG  LEU A 817     154.818 113.070 114.182  1.00  7.12           C
ATOM   4589  CD1 LEU A 817     155.252 111.686 113.738  1.00  7.12           C
ATOM   4590  CD2 LEU A 817     153.680 112.987 115.182  1.00  7.12           C
ATOM   4591  N   CYS A 818     155.980 116.440 113.152  1.00  7.12           N
ATOM   4592  CA  CYS A 818     155.293 117.330 112.222  1.00  7.12           C
ATOM   4593  C   CYS A 818     156.205 117.743 111.075  1.00  7.12           C
ATOM   4594  O   CYS A 818     155.784 117.767 109.913  1.00  7.12           O
ATOM   4595  CB  CYS A 818     154.766 118.560 112.958  1.00  7.12           C
ATOM   4596  SG  CYS A 818     153.631 118.193 114.305  1.00  7.12           S
ATOM   4597  N   SER A 819     157.460 118.077 111.378  1.00  7.12           N
ATOM   4598  CA  SER A 819     158.384 118.494 110.334  1.00  7.12           C
ATOM   4599  C   SER A 819     158.668 117.354 109.367  1.00  7.12           C
ATOM   4600  O   SER A 819     158.721 117.559 108.150  1.00  7.12           O
ATOM   4601  CB  SER A 819     159.673 119.010 110.963  1.00  7.12           C
ATOM   4602  OG  SER A 819     159.389 120.010 111.922  1.00  7.12           O
ATOM   4603  N   ARG A 820     158.850 116.139 109.887  1.00  7.12           N
ATOM   4604  CA  ARG A 820     159.090 115.000 109.012  1.00  7.12           C
ATOM   4605  C   ARG A 820     157.891 114.748 108.111  1.00  7.12           C
ATOM   4606  O   ARG A 820     158.045 114.414 106.931  1.00  7.12           O
ATOM   4607  CB  ARG A 820     159.414 113.762 109.846  1.00  7.12           C
ATOM   4608  CG  ARG A 820     160.056 112.632 109.066  1.00  7.12           C
ATOM   4609  CD  ARG A 820     159.044 111.544 108.746  1.00  7.12           C
ATOM   4610  NE  ARG A 820     158.233 111.184 109.904  1.00  7.12           N
ATOM   4611  CZ  ARG A 820     158.692 110.585 110.994  1.00  7.12           C
ATOM   4612  NH1 ARG A 820     159.961 110.228 111.107  1.00  7.12           N
ATOM   4613  NH2 ARG A 820     157.854 110.330 111.995  1.00  7.12           N
ATOM   4614  N   LYS A 821     156.681 114.899 108.652  1.00  7.12           N
ATOM   4615  CA  LYS A 821     155.484 114.717 107.839  1.00  7.12           C
ATOM   4616  C   LYS A 821     155.390 115.782 106.752  1.00  7.12           C
ATOM   4617  O   LYS A 821     155.074 115.485 105.595  1.00  7.12           O
ATOM   4618  CB  LYS A 821     154.239 114.738 108.725  1.00  7.12           C
ATOM   4619  CG  LYS A 821     152.938 114.797 107.947  1.00  7.12           C
ATOM   4620  CD  LYS A 821     151.744 115.001 108.864  1.00  7.12           C
ATOM   4621  CE  LYS A 821     150.459 115.156 108.065  1.00  7.12           C
ATOM   4622  NZ  LYS A 821     149.279 115.378 108.942  1.00  7.12           N
ATOM   4623  N   LEU A 822     155.670 117.037 107.107  1.00  7.12           N
ATOM   4624  CA  LEU A 822     155.505 118.133 106.158  1.00  7.12           C
ATOM   4625  C   LEU A 822     156.742 118.364 105.306  1.00  7.12           C
ATOM   4626  O   LEU A 822     156.750 119.294 104.494  1.00  7.12           O
ATOM   4627  CB  LEU A 822     155.154 119.423 106.895  1.00  7.12           C
ATOM   4628  CG  LEU A 822     153.752 119.519 107.480  1.00  7.12           C
ATOM   4629  CD1 LEU A 822     153.657 120.718 108.392  1.00  7.12           C
ATOM   4630  CD2 LEU A 822     152.730 119.616 106.371  1.00  7.12           C
ATOM   4631  N   ARG A 823     157.785 117.553 105.477  1.00  7.12           N
ATOM   4632  CA  ARG A 823     159.046 117.708 104.756  1.00  7.12           C
ATOM   4633  C   ARG A 823     159.707 119.052 105.040  1.00  7.12           C
ATOM   4634  O   ARG A 823     160.332 119.643 104.160  1.00  7.12           O
ATOM   4635  CB  ARG A 823     158.853 117.510 103.248  1.00  7.12           C
ATOM   4636  CG  ARG A 823     158.292 116.144 102.900  1.00  7.12           C
ATOM   4637  CD  ARG A 823     157.752 116.072 101.483  1.00  7.12           C
ATOM   4638  NE  ARG A 823     158.774 116.325 100.477  1.00  7.12           N
ATOM   4639  CZ  ARG A 823     158.704 117.285  99.567  1.00  7.12           C
ATOM   4640  NH1 ARG A 823     157.669 118.104  99.505  1.00  7.12           N
ATOM   4641  NH2 ARG A 823     159.694 117.420  98.690  1.00  7.12           N
ATOM   4642  N   LEU A 824     159.574 119.545 106.272  1.00  6.39           N
ATOM   4643  CA  LEU A 824     160.260 120.749 106.720  1.00  6.39           C
ATOM   4644  C   LEU A 824     161.374 120.446 107.711  1.00  6.39           C
ATOM   4645  O   LEU A 824     161.800 121.340 108.445  1.00  6.39           O
ATOM   4646  CB  LEU A 824     159.276 121.733 107.348  1.00  6.39           C
ATOM   4647  CG  LEU A 824     158.151 122.280 106.485  1.00  6.39           C
ATOM   4648  CD1 LEU A 824     157.055 122.820 107.375  1.00  6.39           C
ATOM   4649  CD2 LEU A 824     158.683 123.362 105.577  1.00  6.39           C
ATOM   4650  N   SER A 825     161.847 119.200 107.760  1.00  7.12           N
ATOM   4651  CA  SER A 825     162.884 118.854 108.725  1.00  7.12           C
ATOM   4652  C   SER A 825     164.159 119.640 108.465  1.00  7.12           C
ATOM   4653  O   SER A 825     164.810 120.110 109.405  1.00  7.12           O
ATOM   4654  CB  SER A 825     163.166 117.355 108.683  1.00  7.12           C
ATOM   4655  OG  SER A 825     162.013 116.612 109.032  1.00  7.12           O
ATOM   4656  N   SER A 826     164.534 119.794 107.195  1.00  7.12           N
ATOM   4657  CA  SER A 826     165.756 120.522 106.874  1.00  7.12           C
ATOM   4658  C   SER A 826     165.650 121.985 107.276  1.00  7.12           C
ATOM   4659  O   SER A 826     166.593 122.552 107.837  1.00  7.12           O
ATOM   4660  CB  SER A 826     166.060 120.401 105.385  1.00  7.12           C
ATOM   4661  OG  SER A 826     167.257 121.081 105.061  1.00  7.12           O
ATOM   4662  N   PHE A 827     164.512 122.615 106.996  1.00 10.25           N
ATOM   4663  CA  PHE A 827     164.371 124.035 107.289  1.00 10.25           C
ATOM   4664  C   PHE A 827     164.146 124.293 108.773  1.00 10.25           C
ATOM   4665  O   PHE A 827     164.686 125.256 109.323  1.00 10.25           O
ATOM   4666  CB  PHE A 827     163.229 124.628 106.467  1.00 10.25           C
ATOM   4667  CG  PHE A 827     163.047 126.100 106.664  1.00 10.25           C
ATOM   4668  CD1 PHE A 827     163.800 127.003 105.943  1.00 10.25           C
ATOM   4669  CD2 PHE A 827     162.134 126.583 107.580  1.00 10.25           C
ATOM   4670  CE1 PHE A 827     163.640 128.357 106.126  1.00 10.25           C
ATOM   4671  CE2 PHE A 827     161.971 127.936 107.765  1.00 10.25           C
ATOM   4672  CZ  PHE A 827     162.725 128.823 107.038  1.00 10.25           C
ATOM   4673  N   ILE A 828     163.361 123.451 109.437  1.00  7.12           N
ATOM   4674  CA  ILE A 828     163.006 123.715 110.826  1.00  7.12           C
ATOM   4675  C   ILE A 828     163.997 123.096 111.806  1.00  7.12           C
ATOM   4676  O   ILE A 828     164.359 123.734 112.799  1.00  7.12           O
ATOM   4677  CB  ILE A 828     161.579 123.223 111.108  1.00  7.12           C
ATOM   4678  CG1 ILE A 828     160.594 123.899 110.162  1.00  7.12           C
ATOM   4679  CG2 ILE A 828     161.194 123.505 112.543  1.00  7.12           C
ATOM   4680  CD1 ILE A 828     160.380 125.358 110.462  1.00  7.12           C
ATOM   4681  N   LEU A 829     164.451 121.876 111.556  1.00  7.12           N
ATOM   4682  CA  LEU A 829     165.334 121.188 112.484  1.00  7.12           C
ATOM   4683  C   LEU A 829     166.788 121.159 112.048  1.00  7.12           C
ATOM   4684  O   LEU A 829     167.668 121.074 112.904  1.00  7.12           O
ATOM   4685  CB  LEU A 829     164.854 119.748 112.699  1.00  7.12           C
ATOM   4686  CG  LEU A 829     163.381 119.625 113.079  1.00  7.12           C
ATOM   4687  CD1 LEU A 829     162.973 118.169 113.125  1.00  7.12           C
ATOM   4688  CD2 LEU A 829     163.123 120.300 114.408  1.00  7.12           C
ATOM   4689  N   GLY A 830     167.067 121.227 110.746  1.00  7.12           N
ATOM   4690  CA  GLY A 830     168.414 121.235 110.221  1.00  7.12           C
ATOM   4691  C   GLY A 830     168.902 119.873 109.772  1.00  7.12           C
ATOM   4692  O   GLY A 830     169.859 119.794 108.993  1.00  7.12           O
ATOM   4693  N   LYS A 831     168.272 118.806 110.240  1.00 12.68           N
ATOM   4694  CA  LYS A 831     168.610 117.446 109.848  1.00 12.68           C
ATOM   4695  C   LYS A 831     167.440 116.824 109.110  1.00 12.68           C
ATOM   4696  O   LYS A 831     166.320 116.796 109.629  1.00 12.68           O
ATOM   4697  CB  LYS A 831     168.967 116.597 111.069  1.00 12.68           C
ATOM   4698  CG  LYS A 831     169.119 115.119 110.760  1.00 12.68           C
ATOM   4699  CD  LYS A 831     169.882 114.394 111.853  1.00 12.68           C
ATOM   4700  CE  LYS A 831     171.354 114.760 111.820  1.00 12.68           C
ATOM   4701  NZ  LYS A 831     172.217 113.620 112.229  1.00 12.68           N
ATOM   4702  N   ASP A 832     167.697 116.324 107.905  1.00 15.36           N
ATOM   4703  CA  ASP A 832     166.661 115.694 107.101  1.00 15.36           C
ATOM   4704  C   ASP A 832     167.258 114.533 106.325  1.00 15.36           C
ATOM   4705  O   ASP A 832     168.409 114.601 105.887  1.00 15.36           O
ATOM   4706  CB  ASP A 832     166.027 116.688 106.127  1.00 15.36           C
ATOM   4707  CG  ASP A 832     167.007 117.187 105.089  1.00 15.36           C
ATOM   4708  OD1 ASP A 832     168.185 117.400 105.439  1.00 15.36           O
ATOM   4709  OD2 ASP A 832     166.603 117.350 103.918  1.00 15.36           O1-
ATOM   4710  N   THR A 833     166.479 113.474 106.164  1.00 41.40           N
ATOM   4711  CA  THR A 833     166.864 112.385 105.290  1.00 41.40           C
ATOM   4712  C   THR A 833     166.640 112.787 103.835  1.00 41.40           C
ATOM   4713  O   THR A 833     165.844 113.682 103.545  1.00 41.40           O
ATOM   4714  CB  THR A 833     166.056 111.135 105.619  1.00 41.40           C
ATOM   4715  OG1 THR A 833     164.667 111.386 105.382  1.00 41.40           O
ATOM   4716  CG2 THR A 833     166.250 110.753 107.077  1.00 41.40           C
ATOM   4717  N   PRO A 834     167.340 112.147 102.896  1.00 37.50           N
ATOM   4718  CA  PRO A 834     167.099 112.453 101.477  1.00 37.50           C
ATOM   4719  C   PRO A 834     165.691 112.130 101.020  1.00 37.50           C
ATOM   4720  O   PRO A 834     165.262 112.642  99.979  1.00 37.50           O
ATOM   4721  CB  PRO A 834     168.138 111.590 100.747  1.00 37.50           C
ATOM   4722  CG  PRO A 834     168.538 110.543 101.735  1.00 37.50           C
ATOM   4723  CD  PRO A 834     168.455 111.203 103.071  1.00 37.50           C
ATOM   4724  N   THR A 835     164.960 111.291 101.757  1.00 22.97           N
ATOM   4725  CA  THR A 835     163.597 110.944 101.362  1.00 22.97           C
ATOM   4726  C   THR A 835     162.666 112.139 101.391  1.00 22.97           C
ATOM   4727  O   THR A 835     161.656 112.155 100.681  1.00 22.97           O
ATOM   4728  CB  THR A 835     163.063 109.834 102.263  1.00 22.97           C
ATOM   4729  OG1 THR A 835     162.762 110.381 103.554  1.00 22.97           O
ATOM   4730  CG2 THR A 835     164.077 108.720 102.408  1.00 22.97           C
ATOM   4731  N   GLU A 836     162.976 113.146 102.201  1.00 58.98           N
ATOM   4732  CA  GLU A 836     162.117 114.316 102.326  1.00 58.98           C
ATOM   4733  C   GLU A 836     162.263 115.288 101.169  1.00 58.98           C
ATOM   4734  O   GLU A 836     161.447 116.205 101.046  1.00 58.98           O
ATOM   4735  CB  GLU A 836     162.408 115.050 103.634  1.00 58.98           C
ATOM   4736  CG  GLU A 836     162.065 114.271 104.881  1.00 58.98           C
ATOM   4737  CD  GLU A 836     162.032 115.155 106.106  1.00 58.98           C
ATOM   4738  OE1 GLU A 836     161.953 116.389 105.937  1.00 58.98           O
ATOM   4739  OE2 GLU A 836     162.087 114.621 107.233  1.00 58.98           O1-
ATOM   4740  N   ARG A 837     163.269 115.112 100.318  1.00 10.13           N
ATOM   4741  CA  ARG A 837     163.549 116.059  99.251  1.00 10.13           C
ATOM   4742  C   ARG A 837     162.764 115.772  97.982  1.00 10.13           C
ATOM   4743  O   ARG A 837     163.135 116.268  96.914  1.00 10.13           O
ATOM   4744  CB  ARG A 837     165.050 116.082  98.954  1.00 10.13           C
ATOM   4745  CG  ARG A 837     165.873 116.451 100.172  1.00 10.13           C
ATOM   4746  CD  ARG A 837     167.271 116.902  99.814  1.00 10.13           C
ATOM   4747  NE  ARG A 837     167.975 117.392 100.992  1.00 10.13           N
ATOM   4748  CZ  ARG A 837     169.201 117.893 100.977  1.00 10.13           C
ATOM   4749  NH1 ARG A 837     169.897 117.982  99.856  1.00 10.13           N
ATOM   4750  NH2 ARG A 837     169.744 118.313 102.115  1.00 10.13           N
ATOM   4751  N   GLY A 838     161.697 114.982  98.067  1.00 18.66           N
ATOM   4752  CA  GLY A 838     160.838 114.750  96.928  1.00 18.66           C
ATOM   4753  C   GLY A 838     159.555 114.071  97.361  1.00 18.66           C
ATOM   4754  O   GLY A 838     159.490 113.425  98.409  1.00 18.66           O
ATOM   4755  N   HIS A 839     158.531 114.229  96.534  1.00 40.21           N
ATOM   4756  CA  HIS A 839     157.250 113.583  96.766  1.00 40.21           C
ATOM   4757  C   HIS A 839     157.141 112.336  95.902  1.00 40.21           C
ATOM   4758  O   HIS A 839     157.656 112.286  94.783  1.00 40.21           O
ATOM   4759  CB  HIS A 839     156.089 114.531  96.465  1.00 40.21           C
ATOM   4760  CG  HIS A 839     156.063 115.024  95.054  1.00 40.21           C
ATOM   4761  ND1 HIS A 839     156.711 116.172  94.654  1.00 40.21           N
ATOM   4762  CD2 HIS A 839     155.464 114.525  93.947  1.00 40.21           C
ATOM   4763  CE1 HIS A 839     156.514 116.359  93.362  1.00 40.21           C
ATOM   4764  NE2 HIS A 839     155.761 115.374  92.909  1.00 40.21           N
ATOM   4765  N   ILE A 840     156.463 111.324  96.436  1.00 53.78           N
ATOM   4766  CA  ILE A 840     156.318 110.041  95.760  1.00 53.78           C
ATOM   4767  C   ILE A 840     155.092 110.137  94.860  1.00 53.78           C
ATOM   4768  O   ILE A 840     153.961 110.233  95.335  1.00 53.78           O
ATOM   4769  CB  ILE A 840     156.201 108.887  96.755  1.00 53.78           C
ATOM   4770  CG1 ILE A 840     157.404 108.880  97.697  1.00 53.78           C
ATOM   4771  CG2 ILE A 840     156.090 107.564  96.020  1.00 53.78           C
ATOM   4772  CD1 ILE A 840     157.338 107.809  98.759  1.00 53.78           C
ATOM   4773  N   VAL A 841     155.320 110.111  93.552  1.00 61.98           N
ATOM   4774  CA  VAL A 841     154.227 110.135  92.587  1.00 61.98           C
ATOM   4775  C   VAL A 841     153.730 108.714  92.369  1.00 61.98           C
ATOM   4776  O   VAL A 841     154.519 107.800  92.104  1.00 61.98           O
ATOM   4777  CB  VAL A 841     154.678 110.779  91.267  1.00 61.98           C
ATOM   4778  CG1 VAL A 841     153.705 110.438  90.153  1.00 61.98           C
ATOM   4779  CG2 VAL A 841     154.780 112.282  91.429  1.00 61.98           C
ATOM   4780  N   TYR A 842     152.420 108.525  92.485  1.00 71.14           N
ATOM   4781  CA  TYR A 842     151.790 107.226  92.312  1.00 71.14           C
ATOM   4782  C   TYR A 842     151.080 107.178  90.968  1.00 71.14           C
ATOM   4783  O   TYR A 842     150.632 108.207  90.454  1.00 71.14           O
ATOM   4784  CB  TYR A 842     150.794 106.944  93.437  1.00 71.14           C
ATOM   4785  CG  TYR A 842     151.417 106.901  94.812  1.00 71.14           C
ATOM   4786  CD1 TYR A 842     151.630 108.066  95.535  1.00 71.14           C
ATOM   4787  CD2 TYR A 842     151.788 105.696  95.388  1.00 71.14           C
ATOM   4788  CE1 TYR A 842     152.196 108.031  96.793  1.00 71.14           C
ATOM   4789  CE2 TYR A 842     152.356 105.651  96.645  1.00 71.14           C
ATOM   4790  CZ  TYR A 842     152.558 106.821  97.343  1.00 71.14           C
ATOM   4791  OH  TYR A 842     153.123 106.782  98.596  1.00 71.14           O
ATOM   4792  N   ARG A 843     150.986 105.974  90.399  1.00 77.35           N
ATOM   4793  CA  ARG A 843     150.344 105.816  89.099  1.00 77.35           C
ATOM   4794  C   ARG A 843     148.870 106.194  89.160  1.00 77.35           C
ATOM   4795  O   ARG A 843     148.361 106.905  88.287  1.00 77.35           O
ATOM   4796  CB  ARG A 843     150.506 104.379  88.610  1.00 77.35           C
ATOM   4797  CG  ARG A 843     149.876 104.117  87.258  1.00 77.35           C
ATOM   4798  CD  ARG A 843     150.128 102.692  86.816  1.00 77.35           C
ATOM   4799  NE  ARG A 843     149.733 102.471  85.431  1.00 77.35           N
ATOM   4800  CZ  ARG A 843     149.830 101.306  84.807  1.00 77.35           C
ATOM   4801  NH1 ARG A 843     150.307 100.234  85.419  1.00 77.35           N
ATOM   4802  NH2 ARG A 843     149.443 101.214  83.538  1.00 77.35           N
ATOM   4803  N   ASN A 844     148.169 105.730  90.191  1.00 72.59           N
ATOM   4804  CA  ASN A 844     146.736 105.940  90.320  1.00 72.59           C
ATOM   4805  C   ASN A 844     146.421 106.497  91.698  1.00 72.59           C
ATOM   4806  O   ASN A 844     147.188 106.319  92.648  1.00 72.59           O
ATOM   4807  CB  ASN A 844     145.956 104.636  90.102  1.00 72.59           C
ATOM   4808  CG  ASN A 844     146.227 104.011  88.748  1.00 72.59           C
ATOM   4809  OD1 ASN A 844     146.632 104.691  87.806  1.00 72.59           O
ATOM   4810  ND2 ASN A 844     146.007 102.706  88.646  1.00 72.59           N
ATOM   4811  N   LEU A 845     145.278 107.181  91.796  1.00 69.36           N
ATOM   4812  CA  LEU A 845     144.811 107.654  93.094  1.00 69.36           C
ATOM   4813  C   LEU A 845     144.594 106.496  94.056  1.00 69.36           C
ATOM   4814  O   LEU A 845     144.792 106.647  95.268  1.00 69.36           O
ATOM   4815  CB  LEU A 845     143.522 108.457  92.930  1.00 69.36           C
ATOM   4816  CG  LEU A 845     143.618 109.732  92.091  1.00 69.36           C
ATOM   4817  CD1 LEU A 845     142.309 110.504  92.136  1.00 69.36           C
ATOM   4818  CD2 LEU A 845     144.771 110.600  92.567  1.00 69.36           C
ATOM   4819  N   PHE A 846     144.184 105.337  93.535  1.00 70.61           N
ATOM   4820  CA  PHE A 846     144.057 104.148  94.369  1.00 70.61           C
ATOM   4821  C   PHE A 846     145.395 103.783  94.998  1.00 70.61           C
ATOM   4822  O   PHE A 846     145.485 103.568  96.211  1.00 70.61           O
ATOM   4823  CB  PHE A 846     143.507 102.990  93.535  1.00 70.61           C
ATOM   4824  CG  PHE A 846     143.935 101.632  94.015  1.00 70.61           C
ATOM   4825  CD1 PHE A 846     143.341 101.056  95.126  1.00 70.61           C
ATOM   4826  CD2 PHE A 846     144.924 100.927  93.348  1.00 70.61           C
ATOM   4827  CE1 PHE A 846     143.730  99.806  95.566  1.00 70.61           C
ATOM   4828  CE2 PHE A 846     145.317  99.677  93.784  1.00 70.61           C
ATOM   4829  CZ  PHE A 846     144.719  99.115  94.893  1.00 70.61           C
ATOM   4830  N   TYR A 847     146.454 103.734  94.188  1.00 70.86           N
ATOM   4831  CA  TYR A 847     147.784 103.502  94.738  1.00 70.86           C
ATOM   4832  C   TYR A 847     148.246 104.673  95.592  1.00 70.86           C
ATOM   4833  O   TYR A 847     149.033 104.486  96.527  1.00 70.86           O
ATOM   4834  CB  TYR A 847     148.785 103.245  93.612  1.00 70.86           C
ATOM   4835  CG  TYR A 847     148.551 101.957  92.863  1.00 70.86           C
ATOM   4836  CD1 TYR A 847     148.983 100.744  93.381  1.00 70.86           C
ATOM   4837  CD2 TYR A 847     147.904 101.953  91.636  1.00 70.86           C
ATOM   4838  CE1 TYR A 847     148.774  99.563  92.700  1.00 70.86           C
ATOM   4839  CE2 TYR A 847     147.690 100.777  90.947  1.00 70.86           C
ATOM   4840  CZ  TYR A 847     148.127  99.584  91.483  1.00 70.86           C
ATOM   4841  OH  TYR A 847     147.917  98.409  90.800  1.00 70.86           O
ATOM   4842  N   LYS A 848     147.779 105.884  95.285  1.00 70.90           N
ATOM   4843  CA  LYS A 848     148.217 107.060  96.029  1.00 70.90           C
ATOM   4844  C   LYS A 848     147.717 107.025  97.468  1.00 70.90           C
ATOM   4845  O   LYS A 848     148.468 107.317  98.405  1.00 70.90           O
ATOM   4846  CB  LYS A 848     147.741 108.332  95.327  1.00 70.90           C
ATOM   4847  CG  LYS A 848     148.412 109.601  95.827  1.00 70.90           C
ATOM   4848  CD  LYS A 848     148.168 110.766  94.882  1.00 70.90           C
ATOM   4849  CE  LYS A 848     148.798 112.046  95.409  1.00 70.90           C
ATOM   4850  NZ  LYS A 848     148.515 113.211  94.526  1.00 70.90           N
ATOM   4851  N   TYR A 849     146.450 106.670  97.663  1.00 65.59           N
ATOM   4852  CA  TYR A 849     145.835 106.743  98.982  1.00 65.59           C
ATOM   4853  C   TYR A 849     145.409 105.386  99.515  1.00 65.59           C
ATOM   4854  O   TYR A 849     145.790 105.018 100.633  1.00 65.59           O
ATOM   4855  CB  TYR A 849     144.628 107.693  98.935  1.00 65.59           C
ATOM   4856  CG  TYR A 849     145.009 109.132  98.683  1.00 65.59           C
ATOM   4857  CD1 TYR A 849     145.471 109.940  99.712  1.00 65.59           C
ATOM   4858  CD2 TYR A 849     144.919 109.680  97.410  1.00 65.59           C
ATOM   4859  CE1 TYR A 849     145.824 111.257  99.484  1.00 65.59           C
ATOM   4860  CE2 TYR A 849     145.270 110.995  97.172  1.00 65.59           C
ATOM   4861  CZ  TYR A 849     145.722 111.779  98.211  1.00 65.59           C
ATOM   4862  OH  TYR A 849     146.072 113.088  97.977  1.00 65.59           O
ATOM   4863  N   ILE A 850     144.623 104.628  98.748  1.00 62.99           N
ATOM   4864  CA  ILE A 850     144.121 103.347  99.234  1.00 62.99           C
ATOM   4865  C   ILE A 850     145.254 102.336  99.349  1.00 62.99           C
ATOM   4866  O   ILE A 850     145.338 101.581 100.325  1.00 62.99           O
ATOM   4867  CB  ILE A 850     142.996 102.836  98.316  1.00 62.99           C
ATOM   4868  CG1 ILE A 850     142.055 103.982  97.941  1.00 62.99           C
ATOM   4869  CG2 ILE A 850     142.230 101.711  98.991  1.00 62.99           C
ATOM   4870  CD1 ILE A 850     140.940 103.578  97.003  1.00 62.99           C
ATOM   4871  N   ALA A 851     146.145 102.305  98.357  1.00 69.35           N
ATOM   4872  CA  ALA A 851     147.237 101.342  98.308  1.00 69.35           C
ATOM   4873  C   ALA A 851     148.601 102.017  98.406  1.00 69.35           C
ATOM   4874  O   ALA A 851     149.524 101.673  97.665  1.00 69.35           O
ATOM   4875  CB  ALA A 851     147.153 100.503  97.035  1.00 69.35           C
ATOM   4876  N   ALA A 852     148.738 102.984  99.312  1.00 72.72           N
ATOM   4877  CA  ALA A 852     149.988 103.719  99.464  1.00 72.72           C
ATOM   4878  C   ALA A 852     151.133 102.796  99.862  1.00 72.72           C
ATOM   4879  O   ALA A 852     152.183 102.786  99.211  1.00 72.72           O
ATOM   4880  CB  ALA A 852     149.826 104.836 100.496  1.00 72.72           C
ATOM   4881  N   LYS A 853     150.934 102.011 100.923  1.00 81.28           N
ATOM   4882  CA  LYS A 853     151.994 101.123 101.390  1.00 81.28           C
ATOM   4883  C   LYS A 853     152.325 100.063 100.349  1.00 81.28           C
ATOM   4884  O   LYS A 853     153.500  99.753 100.119  1.00 81.28           O
ATOM   4885  CB  LYS A 853     151.585 100.470 102.710  1.00 81.28           C
ATOM   4886  CG  LYS A 853     151.328 101.459 103.834  1.00 81.28           C
ATOM   4887  CD  LYS A 853     150.934 100.747 105.117  1.00 81.28           C
ATOM   4888  CE  LYS A 853     150.726 101.733 106.255  1.00 81.28           C
ATOM   4889  NZ  LYS A 853     150.333 101.049 107.518  1.00 81.28           N
ATOM   4890  N   ASN A 854     151.301  99.496  99.708  1.00 81.85           N
ATOM   4891  CA  ASN A 854     151.532  98.482  98.685  1.00 81.85           C
ATOM   4892  C   ASN A 854     152.297  99.060  97.502  1.00 81.85           C
ATOM   4893  O   ASN A 854     153.225  98.433  96.979  1.00 81.85           O
ATOM   4894  CB  ASN A 854     150.198  97.890  98.229  1.00 81.85           C
ATOM   4895  CG  ASN A 854     149.533  97.057  99.305  1.00 81.85           C
ATOM   4896  OD1 ASN A 854     150.192  96.294 100.011  1.00 81.85           O
ATOM   4897  ND2 ASN A 854     148.220  97.200  99.438  1.00 81.85           N
ATOM   4898  N   ALA A 855     151.920 100.264  97.067  1.00 76.66           N
ATOM   4899  CA  ALA A 855     152.618 100.896  95.953  1.00 76.66           C
ATOM   4900  C   ALA A 855     154.065 101.208  96.313  1.00 76.66           C
ATOM   4901  O   ALA A 855     154.971 101.012  95.495  1.00 76.66           O
ATOM   4902  CB  ALA A 855     151.885 102.165  95.523  1.00 76.66           C
ATOM   4903  N   GLU A 856     154.300 101.698  97.533  1.00 82.08           N
ATOM   4904  CA  GLU A 856     155.666 101.986  97.962  1.00 82.08           C
ATOM   4905  C   GLU A 856     156.500 100.712  98.016  1.00 82.08           C
ATOM   4906  O   GLU A 856     157.669 100.704  97.614  1.00 82.08           O
ATOM   4907  CB  GLU A 856     155.659 102.681  99.326  1.00 82.08           C
ATOM   4908  CG  GLU A 856     155.063 104.078  99.302  1.00 82.08           C
ATOM   4909  CD  GLU A 856     154.548 104.515 100.659  1.00 82.08           C
ATOM   4910  OE1 GLU A 856     154.691 103.740 101.629  1.00 82.08           O
ATOM   4911  OE2 GLU A 856     153.959 105.612 100.748  1.00 82.08           O1-
ATOM   4912  N   TRP A 857     155.913  99.621  98.512  1.00 83.19           N
ATOM   4913  CA  TRP A 857     156.644  98.361  98.582  1.00 83.19           C
ATOM   4914  C   TRP A 857     156.891  97.786  97.193  1.00 83.19           C
ATOM   4915  O   TRP A 857     157.877  97.072  96.977  1.00 83.19           O
ATOM   4916  CB  TRP A 857     155.883  97.362  99.450  1.00 83.19           C
ATOM   4917  CG  TRP A 857     156.611  96.074  99.638  1.00 83.19           C
ATOM   4918  CD1 TRP A 857     156.327  94.878  99.049  1.00 83.19           C
ATOM   4919  CD2 TRP A 857     157.757  95.852 100.468  1.00 83.19           C
ATOM   4920  NE1 TRP A 857     157.222  93.922  99.465  1.00 83.19           N
ATOM   4921  CE2 TRP A 857     158.110  94.495 100.336  1.00 83.19           C
ATOM   4922  CE3 TRP A 857     158.516  96.668 101.312  1.00 83.19           C
ATOM   4923  CZ2 TRP A 857     159.190  93.936 101.016  1.00 83.19           C
ATOM   4924  CZ3 TRP A 857     159.587  96.112 101.986  1.00 83.19           C
ATOM   4925  CH2 TRP A 857     159.914  94.759 101.834  1.00 83.19           C
ATOM   4926  N   SER A 858     156.002  98.081  96.241  1.00 79.07           N
ATOM   4927  CA  SER A 858     156.158  97.557  94.888  1.00 79.07           C
ATOM   4928  C   SER A 858     157.432  98.082  94.238  1.00 79.07           C
ATOM   4929  O   SER A 858     158.161  97.333  93.578  1.00 79.07           O
ATOM   4930  CB  SER A 858     154.934  97.917  94.045  1.00 79.07           C
ATOM   4931  OG  SER A 858     154.974  99.275  93.642  1.00 79.07           O
ATOM   4932  N   ASN A 859     157.718  99.368  94.416  1.00 74.68           N
ATOM   4933  CA  ASN A 859     158.907  99.962  93.820  1.00 74.68           C
ATOM   4934  C   ASN A 859     160.127  99.656  94.679  1.00 74.68           C
ATOM   4935  O   ASN A 859     160.219 100.110  95.825  1.00 74.68           O
ATOM   4936  CB  ASN A 859     158.724 101.470  93.667  1.00 74.68           C
ATOM   4937  CG  ASN A 859     159.782 102.098  92.781  1.00 74.68           C
ATOM   4938  OD1 ASN A 859     160.663 101.413  92.262  1.00 74.68           O
ATOM   4939  ND2 ASN A 859     159.699 103.412  92.604  1.00 74.68           N
ATOM   4940  N   GLN A 860     161.061  98.885  94.128  1.00 78.69           N
ATOM   4941  CA  GLN A 860     162.305  98.557  94.809  1.00 78.69           C
ATOM   4942  C   GLN A 860     163.428  99.526  94.466  1.00 78.69           C
ATOM   4943  O   GLN A 860     164.534  99.393  94.997  1.00 78.69           O
ATOM   4944  CB  GLN A 860     162.723  97.126  94.474  1.00 78.69           C
ATOM   4945  CG  GLN A 860     161.671  96.088  94.817  1.00 78.69           C
ATOM   4946  CD  GLN A 860     162.087  94.687  94.421  1.00 78.69           C
ATOM   4947  OE1 GLN A 860     163.184  94.476  93.904  1.00 78.69           O
ATOM   4948  NE2 GLN A 860     161.210  93.720  94.660  1.00 78.69           N
ATOM   4949  N   GLU A 861     163.167 100.495  93.590  1.00 74.50           N
ATOM   4950  CA  GLU A 861     164.145 101.512  93.227  1.00 74.50           C
ATOM   4951  C   GLU A 861     163.689 102.912  93.612  1.00 74.50           C
ATOM   4952  O   GLU A 861     164.154 103.890  93.013  1.00 74.50           O
ATOM   4953  CB  GLU A 861     164.442 101.460  91.725  1.00 74.50           C
ATOM   4954  CG  GLU A 861     165.016 100.140  91.247  1.00 74.50           C
ATOM   4955  CD  GLU A 861     165.257 100.125  89.752  1.00 74.50           C
ATOM   4956  OE1 GLU A 861     164.947 101.138  89.089  1.00 74.50           O
ATOM   4957  OE2 GLU A 861     165.755  99.102  89.238  1.00 74.50           O1-
ATOM   4958  N   LEU A 862     162.790 103.032  94.588  1.00 64.84           N
ATOM   4959  CA  LEU A 862     162.174 104.306  94.935  1.00 64.84           C
ATOM   4960  C   LEU A 862     163.206 105.366  95.293  1.00 64.84           C
ATOM   4961  O   LEU A 862     163.364 106.353  94.568  1.00 64.84           O
ATOM   4962  CB  LEU A 862     161.201 104.116  96.100  1.00 64.84           C
ATOM   4963  CG  LEU A 862     160.259 105.281  96.394  1.00 64.84           C
ATOM   4964  CD1 LEU A 862     159.471 105.650  95.152  1.00 64.84           C
ATOM   4965  CD2 LEU A 862     159.328 104.934  97.543  1.00 64.84           C
ATOM   4966  N   PHE A 863     163.933 105.161  96.387  1.00 57.44           N
ATOM   4967  CA  PHE A 863     164.887 106.162  96.839  1.00 57.44           C
ATOM   4968  C   PHE A 863     166.274 105.968  96.246  1.00 57.44           C
ATOM   4969  O   PHE A 863     167.152 106.805  96.481  1.00 57.44           O
ATOM   4970  CB  PHE A 863     164.972 106.153  98.366  1.00 57.44           C
ATOM   4971  CG  PHE A 863     163.656 106.394  99.040  1.00 57.44           C
ATOM   4972  CD1 PHE A 863     163.072 107.649  99.017  1.00 57.44           C
ATOM   4973  CD2 PHE A 863     162.999 105.367  99.693  1.00 57.44           C
ATOM   4974  CE1 PHE A 863     161.857 107.872  99.633  1.00 57.44           C
ATOM   4975  CE2 PHE A 863     161.786 105.586 100.313  1.00 57.44           C
ATOM   4976  CZ  PHE A 863     161.214 106.841 100.283  1.00 57.44           C
ATOM   4977  N   THR A 864     166.492 104.892  95.490  1.00 64.60           N
ATOM   4978  CA  THR A 864     167.792 104.688  94.864  1.00 64.60           C
ATOM   4979  C   THR A 864     167.986 105.625  93.680  1.00 64.60           C
ATOM   4980  O   THR A 864     169.075 106.179  93.491  1.00 64.60           O
ATOM   4981  CB  THR A 864     167.940 103.235  94.418  1.00 64.60           C
ATOM   4982  OG1 THR A 864     167.007 102.963  93.366  1.00 64.60           O
ATOM   4983  CG2 THR A 864     167.668 102.294  95.581  1.00 64.60           C
ATOM   4984  N   LYS A 865     166.951 105.816  92.875  1.00 66.48           N
ATOM   4985  CA  LYS A 865     167.034 106.606  91.661  1.00 66.48           C
ATOM   4986  C   LYS A 865     165.930 107.642  91.612  1.00 66.48           C
ATOM   4987  O   LYS A 865     164.773 107.336  91.918  1.00 66.48           O
ATOM   4988  CB  LYS A 865     166.962 105.716  90.412  1.00 66.48           C
ATOM   4989  CG  LYS A 865     167.879 104.509  90.448  1.00 66.48           C
ATOM   4990  CD  LYS A 865     167.541 103.527  89.342  1.00 66.48           C
ATOM   4991  CE  LYS A 865     168.353 102.249  89.474  1.00 66.48           C
ATOM   4992  NZ  LYS A 865     168.047 101.284  88.383  1.00 66.48           N
ATOM   4993  N   PRO A 866     166.253 108.875  91.230  1.00 64.93           N
ATOM   4994  CA  PRO A 866     165.211 109.896  91.074  1.00 64.93           C
ATOM   4995  C   PRO A 866     164.654 109.937  89.660  1.00 64.93           C
ATOM   4996  O   PRO A 866     165.407 109.863  88.685  1.00 64.93           O
ATOM   4997  CB  PRO A 866     165.944 111.193  91.429  1.00 64.93           C
ATOM   4998  CG  PRO A 866     167.385 110.925  91.075  1.00 64.93           C
ATOM   4999  CD  PRO A 866     167.603 109.427  91.025  1.00 64.93           C
ATOM   5000  N   LYS A 867     163.335 110.056  89.539  1.00 65.17           N
ATOM   5001  CA  LYS A 867     162.666 110.121  88.248  1.00 65.17           C
ATOM   5002  C   LYS A 867     161.854 111.403  88.182  1.00 65.17           C
ATOM   5003  O   LYS A 867     161.180 111.760  89.153  1.00 65.17           O
ATOM   5004  CB  LYS A 867     161.752 108.911  88.031  1.00 65.17           C
ATOM   5005  CG  LYS A 867     162.293 107.607  88.592  1.00 65.17           C
ATOM   5006  CD  LYS A 867     163.530 107.147  87.845  1.00 65.17           C
ATOM   5007  CE  LYS A 867     163.988 105.787  88.338  1.00 65.17           C
ATOM   5008  NZ  LYS A 867     165.176 105.295  87.589  1.00 65.17           N
ATOM   5009  N   THR A 868     161.917 112.093  87.048  1.00 67.12           N
ATOM   5010  CA  THR A 868     161.110 113.291  86.883  1.00 67.12           C
ATOM   5011  C   THR A 868     159.644 112.915  86.688  1.00 67.12           C
ATOM   5012  O   THR A 868     159.298 111.754  86.452  1.00 67.12           O
ATOM   5013  CB  THR A 868     161.597 114.123  85.699  1.00 67.12           C
ATOM   5014  OG1 THR A 868     161.419 113.383  84.487  1.00 67.12           O
ATOM   5015  CG2 THR A 868     163.069 114.465  85.864  1.00 67.12           C
[truncated: 326,898 more chars]
