# Supplementary material for: Substrate recognition mechanism of the endoplasmic reticulum-associated ubiquitin ligase Doa10
Source: Nat Commun. 2024 Mar 11;15:2182. doi: 10.1038/s41467-024-46409-2 (PMC10928120; doi:10.1038/s41467-024-46409-2)
Supplement: Supplementary file 8 — Source Data [file 41467_2024_46409_MOESM8_ESM.xlsx]

## Sheet: Fig.4f
average (three independent experiments)
Time (min)	empty	WT	E633V	E633VS738V	E713VD714V	Δ710-718::GS	Δ710-718::GS+3V
0	100	100	100	100	100	100	100
30	94.7252	49.6391	58.0268	79.1213	102.284	85.4931	109.202
60	92.8998	29.9965	47.1037	55.6943	85.1839	61.1706	98.3512
120	85.7482	23.4617	27.0721	35.9027	63.4632	35.4275	68.8449
SEM (three independent experiments)
Time (min)	empty	WT	E633V	E633VS738V	E713VD714V	Δ710-718::GS	Δ710-718::GS+3V
0	0	0	0	0	0	0	0
30	5.36879	9.23986	6.77899	5.25367	10.1384	5.53469	5.59408
60	6.24675	8.58749	7.52382	3.10156	5.80592	5.9904	10.3466
120	2.66805	7.48811	8.11219	1.45166	8.79232	1.41617	11.0737

## Sheet: Fig.6c
									average	standard deviation	SEM	t test (two-tailed P value)
parent (baseline)	0.0533534	0.0654697	0.132017						0.0836135	0.0345823	0.0199661
Empty	1	1	1	1	1	1	1	1	1	0	0
WT	0.330381	0.383041	0.302032	0.308912	0.331285	0.288368	0.27344	0.327276	0.318092	0.0313196	0.0110732
E633V S738V	0.505795	0.621437	0.645451	0.597483	0.507717	0.51677	0.593616		0.569753	0.0540977	0.020447	0.0001
E713VD714V	0.492669	0.53634	0.432071	0.450059	0.491601	0.448736	0.459596		0.47301	0.0331978	0.0125476	0.0001

## Sheet: Fig.6d
								average	standard deviation	SEM	t test (two-tailed P value)
parent (baseline)	0.36873	0.352894	0.370017					0.36388	0.00778648	0.00449553
Empty	1	1	1	1	1	1	1	1	0	0
WT	0.407996	0.333638	0.385328	0.337958	0.343862	0.38229	0.343273	0.362049	0.0270809	0.0102356
E633V S738V	0.330462	0.397435	0.446222	0.509967	0.543575	0.516976		0.457439	0.0748028	0.0305381	0.0091
E713VD714V	1.12943	0.980026	0.801453	0.902099	1.08528	1.0135		0.985297	0.109783	0.0448188	0.0001

## Sheet: Fig.8d
average (four independent experiments)							SEM (three independent experiments)
Wild-type		Time (min)	0GS	10GS	20GS		Time (min)	0GS	10GS	20GS
		0	100	100	100		0	0	0	0
		30	94.68	43.5744	29.7039		30	6.97504	9.66048	8.65342
		60	83.6011	30.5482	26.2706		60	1.75118	10.0524	10.6696
dDoa10		Time (min)	0GS	10GS	20GS		Time (min)	0GS	10GS	20GS
		0	100	100	100		0	0	0	0
		30	96.1662	93.7992	91.6033		30	3.24536	5.66508	1.45813
		60	92.5943	96.7193	84.9327		60	8.30346	9.91554	0.869
